# Supplementary material for: Autism-Associated DNA Methylation at Birth From Multiple Tissues Is Enriched for Autism Genes in the Early Autism Risk Longitudinal Investigation
Source: Front Mol Neurosci. 2021 Nov 25;14:775390. doi: 10.3389/fnmol.2021.775390 (PMC8655859; doi:10.3389/fnmol.2021.775390)
Supplement: Supplementary file 3 [file Table_9.csv]

	Term	cord.p	cord.rank	epreg.p	epreg.rank	lpreg.p	lpreg.rank	plc.p	plc.rank	plm.p	plm.rank	sum.rank
GO:0007155	cell adhesion	8.34247611684839e-05	5	0.144127234920571	1090	0.430369399169848	1733	0.00190112924074485	13	0.280269614399772	1625	4466
GO:0070544	histone H3-K36 demethylation	0.139208819555122	867	0.149296179811734	1122	0.00855174938044836	20	0.159328918617914	1074	0.238172773676583	1402	4485
GO:1900371	regulation of purine nucleotide biosynthetic process	0.0955497515157758	632	0.0469560368845723	394	0.516787689483222	1975	0.148599922057353	1007	0.102318858827371	564	4572
GO:0030808	regulation of nucleotide biosynthetic process	0.0960482192947792	633	0.0474026099255009	401	0.518071652064373	1980	0.149434913074424	1009	0.103028957914725	571	4594
GO:0022610	biological adhesion	9.22857918762911e-05	6	0.149690390594828	1125	0.439072436802424	1765	0.00206796849094385	17	0.290594104916759	1684	4597
GO:0030802	regulation of cyclic nucleotide biosynthetic process	0.0805676599788	532	0.113293351359652	863	0.485159778282597	1890	0.128227450868856	895	0.0820282617277332	445	4625
GO:0045444	fat cell differentiation	0.142172320143195	885	0.18629760990345	1363	0.0533844081844236	276	0.398908216340706	2224	0.0295346978799788	117	4865
GO:0031099	regeneration	0.164745446436263	1031	0.0905615806106969	707	0.626833502033044	2286	0.10544641281067	751	0.0425855998095128	183	4958
GO:0051339	regulation of lyase activity	0.104548697819266	677	0.134964855331604	1027	0.311956951096217	1357	0.152503899778003	1028	0.158246254895475	911	5000
GO:0048731	system development	0.0016737037604874	17	0.031581715345747	250	0.2901922397655	1278	0.41796098246937	2305	0.206985923849179	1222	5072
GO:0032502	developmental process	0.000519564103731801	9	0.0129181822524113	90	0.386541284252771	1576	0.467622052382718	2496	0.157965791015999	910	5081
GO:0031279	regulation of cyclase activity	0.107021407543039	695	0.137785222964948	1056	0.317013203862676	1374	0.157238757685902	1061	0.162428871642307	939	5125
GO:0052652	cyclic purine nucleotide metabolic process	0.0968270160569204	637	0.136057957026201	1039	0.521445631234136	1991	0.152351238577969	1027	0.104463111905179	586	5280
GO:0030817	regulation of cAMP biosynthetic process	0.0534145025543361	364	0.076767632063889	610	0.759068893295855	2625	0.236064857044261	1496	0.0475201745703512	211	5306
GO:0043009	chordate embryonic development	0.151420497029645	934	0.0110898022938833	79	0.222653887669	1036	0.407864895971431	2256	0.17486462565545	1021	5326
GO:0009190	cyclic nucleotide biosynthetic process	0.097944556800276	642	0.137372643605505	1051	0.523455389005195	1997	0.153639202141085	1040	0.10580430817771	597	5327
GO:0007275	multicellular organism development	0.000669466870769443	11	0.029746061524939	237	0.51381791520592	1964	0.34192524269926	1963	0.196877189869959	1171	5346
GO:0006171	cAMP biosynthetic process	0.0547981181529618	370	0.0789663572232913	621	0.762427392747822	2640	0.240231356930521	1518	0.0491947036958485	220	5369
GO:0009792	embryo development ending in birth or egg hatching	0.157375936778434	977	0.0119203399023455	87	0.229944860165481	1069	0.417680172471631	2304	0.183528855888288	1077	5514
GO:0048856	anatomical structure development	0.000452173206166586	8	0.0278478867119326	215	0.506319027563776	1944	0.434876889594745	2372	0.171971857671857	1000	5539
GO:0016192	vesicle-mediated transport	0.0948846187595933	626	0.234595469011821	1621	0.241775095523089	1106	0.0764116433541825	544	0.288631710623522	1666	5563
GO:0042127	regulation of cell proliferation	0.302301577576233	1653	0.59967316616111	3029	0.0263001449809338	120	0.0923935460049993	660	0.0458531519039381	204	5666
GO:0043085	positive regulation of catalytic activity	0.208628303847258	1252	0.753333486373379	3496	0.132096278483414	675	0.00470064081257651	33	0.0584311787447513	293	5749
GO:0050865	regulation of cell activation	0.973885710779308	3581	0.163158852725639	1216	0.0207925470540478	77	0.0275778230654451	187	0.130233189831701	740	5801
GO:0046633	alpha-beta T cell proliferation	0.200854406272803	1216	0.227127408020143	1594	0.201780785884208	947	0.0277560003533643	188	0.333155592211566	1898	5843
GO:0007188	adenylate cyclase-modulating G-protein coupled receptor signaling pathway	0.0931165133388215	611	0.127602043025946	976	0.508926629962688	1950	0.324469403475713	1894	0.0965336147875895	529	5960
GO:0042129	regulation of T cell proliferation	0.744464628330125	3079	0.0732360928083328	587	0.159377232832092	783	0.0223133205855661	147	0.238246318512476	1404	6000
GO:0050790	regulation of catalytic activity	0.0417804844766424	286	0.71033951072145	3374	0.218291817743062	1014	0.0238606958054831	160	0.203258490123197	1193	6027
GO:0030799	regulation of cyclic nucleotide metabolic process	0.118748135273764	753	0.162912092085178	1214	0.561558461098981	2107	0.183620176018156	1218	0.135276823908603	763	6055
GO:0046640	regulation of alpha-beta T cell proliferation	0.163876889892018	1026	0.188046454155083	1373	0.166398132280449	813	0.18944386957815	1254	0.275161350697071	1606	6072
GO:1905515	non-motile cilium assembly	0.412328239951551	2069	0.0202461357564096	143	0.401064555830655	1638	0.116991180857781	831	0.241673801678678	1418	6099
GO:0044093	positive regulation of molecular function	0.16609011685531	1036	0.881918807149022	3779	0.205240375724311	970	0.0297393592519639	198	0.0295625624411045	118	6101
GO:0045761	regulation of adenylate cyclase activity	0.07659806672392	510	0.0994065819903341	759	0.629671668542001	2295	0.331965342239745	1921	0.111192568061449	624	6109
GO:0030814	regulation of cAMP metabolic process	0.0733756305783282	495	0.104214115123129	801	0.796317072034685	2730	0.288115495793215	1722	0.072813414769551	383	6131
GO:0070663	regulation of leukocyte proliferation	0.868647477345985	3388	0.200643398441351	1441	0.0535600664969625	277	0.0890673456597637	632	0.0779557124783911	428	6166
GO:0045598	regulation of fat cell differentiation	0.213992079323787	1285	0.25426590549369	1706	0.0201677346726377	76	0.556148849619499	2820	0.0712408943679263	375	6262
GO:0001934	positive regulation of protein phosphorylation	0.170091097695308	1063	0.640829249130215	3163	0.163065786921815	797	0.0392729855178807	275	0.167352762588328	972	6270
GO:0072522	purine-containing compound biosynthetic process	0.162293404666356	1015	0.0169857306647465	108	0.782895963991242	2687	0.119743332206077	847	0.281337785606297	1628	6285
GO:0060986	endocrine hormone secretion	0.0912381541249643	602	0.110122922537814	839	0.394556903593813	1615	0.0200851567954023	138	0.606588890505907	3128	6322
GO:0045931	positive regulation of mitotic cell cycle	0.5075160408733	2404	0.122201231792952	937	0.814685373191454	2782	0.0140252958411153	87	0.0372353610656341	151	6361
GO:0050670	regulation of lymphocyte proliferation	0.858844561901035	3366	0.183224984363592	1340	0.0469131670981018	243	0.0791484728988067	569	0.147213234422438	843	6361
GO:0007267	cell-cell signaling	5.72734826991979e-05	3	0.41648206437591	2394	0.948354936700534	3101	0.0562683555331672	398	0.0854626012860335	467	6363
GO:0002376	immune system process	0.882318414439649	3422	0.101632127986881	786	0.0445004043847967	227	0.222833705607733	1428	0.0932855123838233	502	6365
GO:0032944	regulation of mononuclear cell proliferation	0.859878858923139	3367	0.18469134016901	1349	0.0474710113347134	246	0.0799392496598685	572	0.148802215271358	850	6384
GO:0001775	cell activation	0.871282669965745	3396	0.128565904378462	985	0.014831728325727	55	0.00390781667880763	28	0.340026794985646	1929	6393
GO:0098609	cell-cell adhesion	7.94122621566635e-05	4	0.241121891678677	1648	0.304893119370402	1330	0.000180237520298421	1	0.68654958733401	3452	6435
GO:0048844	artery morphogenesis	0.227703770578483	1351	0.0176322992227113	112	0.225045813028473	1052	0.0223733612373565	148	0.817043721898444	3933	6596
GO:0071674	mononuclear cell migration	0.11449975122522	734	0.159571615127835	1193	0.466397635981516	1825	0.164874133550127	1110	0.303078690159368	1741	6603
GO:0006801	superoxide metabolic process	0.14604985994757	903	0.0396890472672775	322	0.14214264656205	714	0.542397109649022	2760	0.347011220436026	1964	6663
GO:0009152	purine ribonucleotide biosynthetic process	0.292774802894972	1612	0.0362443757500134	294	0.758954746849944	2624	0.101346488504544	723	0.241000398265731	1414	6667
GO:0070661	leukocyte proliferation	0.920569882527106	3502	0.326400577557554	2030	0.111370145323552	565	0.0099561881343358	67	0.0933468447791019	503	6667
GO:0030810	positive regulation of nucleotide biosynthetic process	0.109015003871904	703	0.0422854728484599	342	0.317570994211111	1378	0.151514780450325	1021	0.631033203364056	3230	6674
GO:1900373	positive regulation of purine nucleotide biosynthetic process	0.109015003871904	704	0.0422854728484599	343	0.317570994211111	1379	0.151514780450325	1022	0.631033203364056	3231	6679
GO:0009260	ribonucleotide biosynthetic process	0.318720646504076	1731	0.0439154941567947	365	0.779339352468213	2681	0.0499794370518841	352	0.273061808932645	1594	6723
GO:0009611	response to wounding	0.513047437521342	2422	0.362822737598092	2178	0.357290077835201	1496	0.0727864796861729	516	0.0289073023357911	111	6723
GO:0048513	animal organ development	0.366967576362304	1903	0.0141985607629181	97	0.0721275831540089	376	0.739625675733505	3400	0.163812150477307	952	6728
GO:0019220	regulation of phosphate metabolic process	0.214627428567385	1290	0.758029096282394	3507	0.0975116209092199	500	0.0892561849800331	635	0.140880848346004	803	6735
GO:0023051	regulation of signaling	0.852421852301568	3345	0.0394818591714048	316	0.249627495082123	1129	0.209240251185411	1357	0.108755216165835	609	6756
GO:0008217	regulation of blood pressure	0.112890125751638	724	0.341404155544871	2087	0.544440388113228	2058	0.0631307059646283	453	0.245439908729019	1438	6760
GO:0006164	purine nucleotide biosynthetic process	0.297558552117614	1635	0.0376216295781081	300	0.762724290860515	2641	0.103964055614304	740	0.246880475180672	1448	6764
GO:0010921	regulation of phosphatase activity	0.123019229516543	780	0.397652711003068	2316	0.335849165959342	1440	0.0129434503678836	82	0.384970482766309	2155	6773
GO:0002520	immune system development	0.461954564911873	2255	0.072485635611011	575	0.323916666294378	1402	0.150346606344148	1014	0.260852050917981	1528	6774
GO:0043410	positive regulation of MAPK cascade	0.518579632574401	2438	0.20214530298011	1451	0.513881088439152	1965	0.0397422510221261	278	0.117110176323896	663	6795
GO:0010562	positive regulation of phosphorus metabolic process	0.245855939888522	1430	0.516273345922333	2746	0.159576895358356	786	0.0493980275386119	347	0.256030494234928	1490	6799
GO:0045937	positive regulation of phosphate metabolic process	0.245855939888522	1431	0.516273345922333	2747	0.159576895358356	787	0.0493980275386119	348	0.256030494234928	1491	6804
GO:0030804	positive regulation of cyclic nucleotide biosynthetic process	0.0935563222595787	616	0.123418165695263	946	0.290337760835779	1280	0.132205099355345	918	0.594092713320332	3070	6830
GO:0046390	ribose phosphate biosynthetic process	0.326037231801519	1755	0.0461117850450775	384	0.784563052675094	2696	0.0524684196058512	367	0.282083961449815	1632	6834
GO:0048534	hematopoietic or lymphoid organ development	0.537882149724572	2487	0.145649733801072	1098	0.275816740322699	1226	0.117843600084465	835	0.203424984843708	1198	6844
GO:1903531	negative regulation of secretion by cell	0.0107962934031986	83	0.0193188069598697	140	0.845664051233491	2868	0.887250625264761	3737	0.0215215937362242	80	6908
GO:0050886	endocrine process	0.0540967061821908	367	0.250811057334852	1691	0.206549934362507	977	0.00303321468284793	24	0.793219500233073	3868	6927
GO:0007189	adenylate cyclase-activating G-protein coupled receptor signaling pathway	0.176576726685348	1103	0.206837628963467	1485	0.528432873018696	2008	0.221121034493131	1420	0.158971230111878	917	6933
GO:0051174	regulation of phosphorus metabolic process	0.224324196225406	1332	0.768178830182001	3531	0.103256922698119	527	0.0948514680511887	682	0.150569208551677	861	6933
GO:0045321	leukocyte activation	0.727336055498001	3021	0.110424256500826	843	0.0413534127318158	211	0.0495965260768212	350	0.464997164319758	2524	6949
GO:1903037	regulation of leukocyte cell-cell adhesion	0.671935268809432	2881	0.199119619474049	1430	0.265066268381813	1178	0.0526641416178736	370	0.18656366587892	1100	6959
GO:0032501	multicellular organismal process	0.00548692626296987	44	0.229688861109777	1603	0.533994077427053	2023	0.47210239838949	2511	0.139020244531421	787	6968
GO:0051050	positive regulation of transport	0.857239662055084	3356	0.0107476836261511	74	0.280948200241159	1238	0.38430605950616	2159	0.045593929092249	202	7029
GO:0044060	regulation of endocrine process	0.363013583903779	1886	0.0902583432895749	705	0.358997736523544	1500	0.00164016065810691	11	0.562339634604485	2937	7039
GO:0055114	oxidation-reduction process	0.582157322578442	2627	0.0189055986012155	135	0.0762980188332079	395	0.35371667988349	2008	0.333569698386465	1899	7064
GO:0009165	nucleotide biosynthetic process	0.453287035978177	2223	0.0171525141503775	109	0.859765165792173	2905	0.105337829405889	750	0.186972066556477	1102	7089
GO:0033674	positive regulation of kinase activity	0.215404584843151	1296	0.938536864034025	3859	0.203128331641466	955	0.00990156653171548	66	0.158953775488077	916	7092
GO:0035303	regulation of dephosphorylation	0.0715630858371862	486	0.256478748469859	1721	0.453396748018411	1792	0.0328628449940196	225	0.54700037121518	2871	7095
GO:0042098	T cell proliferation	0.803217962324951	3224	0.11716802913324	898	0.223544582070782	1043	0.00065542614054079	3	0.341820991173968	1939	7107
GO:0046888	negative regulation of hormone secretion	0.503966564888586	2392	0.007491426139657	59	0.491760298916829	1901	0.539942063791456	2749	0.00830033370727015	22	7123
GO:0048732	gland development	0.12113829971632	763	0.0109595276724321	76	0.0555730900153327	287	0.356518218276116	2021	0.828510530965743	3979	7126
GO:0007154	cell communication	0.0589599973792819	402	0.171530618098387	1271	0.899147819820892	2994	0.311283126176844	1830	0.114539325289963	646	7143
GO:0002694	regulation of leukocyte activation	0.959219971104455	3559	0.1955200001901	1410	0.120581354279067	618	0.126285454745172	884	0.12258859818472	692	7163
GO:0007187	G-protein coupled receptor signaling pathway, coupled to cyclic nucleotide second messenger	0.12606221585219	798	0.172098881302926	1277	0.56981705598474	2130	0.386322809018411	2163	0.141440191713613	806	7174
GO:0031100	animal organ regeneration	0.057255971291142	390	0.074732691519439	596	0.581843594734866	2176	0.0184046275136958	127	0.800282316602213	3889	7178
GO:0007566	embryo implantation	0.395982512320506	2006	0.110745926957406	848	0.0878253064380288	455	0.111310436437514	787	0.601842866216709	3109	7205
GO:1901293	nucleoside phosphate biosynthetic process	0.462362636196292	2257	0.0183134594078072	121	0.864099052024866	2922	0.110357748215129	782	0.195256920246917	1159	7241
GO:0002548	monocyte chemotaxis	0.326778871167524	1759	0.39328809501691	2299	0.35438190353255	1490	0.0922657815929681	659	0.177339363470344	1036	7243
GO:0042110	T cell activation	0.711650512045564	2974	0.0477598526891241	404	0.351104963753325	1481	0.0280042413803107	189	0.393073114730837	2198	7246
GO:0009790	embryo development	0.169554292027516	1055	0.0326596619491225	260	0.52805140642357	2007	0.57729707764398	2894	0.176636754698606	1032	7248
GO:0042246	tissue regeneration	0.478031109727241	2312	0.166147325890139	1243	0.480840848476636	1874	0.177433961521506	1168	0.116347226312273	659	7256
GO:0097529	myeloid leukocyte migration	0.771861569355275	3150	0.251772354995725	1697	0.194755393116567	921	0.101564732992774	725	0.138703924904308	784	7277
GO:0051048	negative regulation of secretion	0.0187880710234586	129	0.0327808056306787	265	0.879051326067756	2955	0.915344425216575	3782	0.0401221062071895	161	7292
GO:0051725	protein de-ADP-ribosylation	0.0864569783553329	568	0.0913692794362323	712	1	4462	0.103028112584359	733	0.15137583400439	867	7342
GO:0023052	signaling	0.0787302421727445	525	0.170793134388308	1269	0.899163863458216	2995	0.222241383793523	1425	0.192378283539317	1135	7349
GO:0009966	regulation of signal transduction	0.795588900567381	3212	0.0106660507227341	73	0.129258421347985	664	0.427105524811867	2339	0.186018392346441	1094	7382
GO:0046651	lymphocyte proliferation	0.906687438309933	3481	0.285248801969736	1847	0.0903867546907143	465	0.00682079698159363	44	0.264832277649786	1550	7387
GO:0032270	positive regulation of cellular protein metabolic process	0.309777580218112	1690	0.697661366285679	3332	0.289556135953568	1275	0.00975841042829949	65	0.17627702452893	1029	7391
GO:0050863	regulation of T cell activation	0.840356002932953	3323	0.167947650290086	1252	0.414652713171376	1683	0.0406436996088166	284	0.149193779881312	853	7395
GO:0040007	growth	0.151709124259246	937	0.465133140070399	2568	0.844884476093952	2866	0.0141377736420442	89	0.162952534989043	944	7404
GO:0042327	positive regulation of phosphorylation	0.218091379228243	1306	0.702626397696737	3349	0.208783432579448	985	0.0584408388704776	411	0.231422435487253	1361	7412
GO:0042060	wound healing	0.454368018642198	2227	0.569986048531387	2936	0.295984739999722	1305	0.0734185228189998	520	0.0798216544293273	437	7425
GO:0007568	aging	0.0647182044238128	438	0.355567757883986	2151	1	3276	0.228794088933919	1463	0.0302400233771921	121	7449
GO:0032943	mononuclear cell proliferation	0.908255234550462	3486	0.289369109076483	1869	0.0923119282314854	477	0.00707124135877231	46	0.269917502037505	1574	7452
GO:0010646	regulation of cell communication	0.906595293326414	3480	0.0436128641910716	359	0.272402675021445	1213	0.274906056822906	1664	0.131378861920881	747	7463
GO:0001501	skeletal system development	0.151003627831894	930	0.0758275978128372	605	0.359209889071542	1502	0.415227421024865	2292	0.382736308904217	2146	7475
GO:0030534	adult behavior	0.287717901502701	1585	0.0565389225020533	463	0.0369918345011119	191	0.892118478316433	3740	0.262155284375108	1537	7516
GO:0043547	positive regulation of GTPase activity	0.207629063947809	1242	0.450384805745978	2519	0.344148460815529	1466	0.345799771668326	1973	0.0650409518721176	337	7537
GO:0060840	artery development	0.352039091225021	1850	0.0473831468211811	400	0.347201963812546	1472	0.0608133385732874	435	0.672658933522793	3391	7548
GO:0001569	branching involved in blood vessel morphogenesis	0.0103900378481534	79	0.0882333451975367	692	0.359362370606105	1504	0.414234219268141	2289	0.572321532968695	2986	7550
GO:0032147	activation of protein kinase activity	0.539730447136038	2492	0.627164696087483	3111	0.332391344550927	1429	0.0356160664990329	247	0.054398810366441	274	7553
GO:0001655	urogenital system development	0.659250709198929	2845	0.120328122054198	923	0.0324910352622464	166	0.0806012524603689	577	0.585720643561411	3046	7557
GO:0065009	regulation of molecular function	0.139617063358568	870	0.535026386826559	2797	0.212465482799088	996	0.245236814970572	1539	0.231142442580723	1356	7558
GO:0030801	positive regulation of cyclic nucleotide metabolic process	0.112083999979364	720	0.147544332381844	1114	0.325421271522892	1403	0.158510302781825	1067	0.638422382124556	3256	7560
GO:0046058	cAMP metabolic process	0.111687953011164	719	0.152814346178548	1151	0.842575633574904	2861	0.372997038030387	2113	0.12563776390548	717	7561
GO:0050900	leukocyte migration	0.513343279309018	2424	0.26534951900262	1757	0.0370005062796505	193	0.276757552014758	1669	0.259744702664988	1519	7562
GO:0045787	positive regulation of cell cycle	0.0275426075407739	190	0.51426702983099	2738	0.985631911372859	3168	0.00132090144799705	7	0.252083466317105	1471	7574
GO:0009855	determination of bilateral symmetry	0.445832657770882	2195	0.0258356594113038	189	0.431245763970184	1739	0.514784748427398	2659	0.140817631549331	802	7584
GO:0008283	cell proliferation	0.5466350441976	2518	0.686766261737742	3295	0.151625612679812	750	0.0428580087158001	301	0.126677685149353	722	7586
GO:0030819	positive regulation of cAMP biosynthetic process	0.0604276632996413	416	0.0811091878870287	639	0.590461014536983	2205	0.28177674162634	1696	0.492351385488218	2647	7603
GO:1905952	regulation of lipid localization	0.166170648465019	1041	0.0216822598926347	151	0.756810244328886	2617	0.0238292749648812	159	0.733830754257231	3636	7604
GO:0048701	embryonic cranial skeleton morphogenesis	0.179706946983726	1122	0.0505269665823956	423	0.172088714174715	836	0.231529156819486	1474	0.763480649202136	3749	7604
GO:0070076	histone lysine demethylation	0.263012175886129	1498	0.285370447807896	1848	0.0345438825981553	176	0.290624310395475	1738	0.426868224215148	2352	7612
GO:0015914	phospholipid transport	0.189869742449613	1165	0.0593327944580752	483	0.547674153836842	2072	0.238805323613817	1513	0.433818889183871	2387	7620
GO:0061448	connective tissue development	0.256585446990194	1472	0.318116874241722	1983	0.242678084927255	1110	0.216101140583955	1393	0.289997455870954	1680	7638
GO:0045981	positive regulation of nucleotide metabolic process	0.196741170580581	1198	0.0300378880982447	239	0.448516051600171	1783	0.261700796752617	1607	0.534794717250384	2819	7646
GO:1900544	positive regulation of purine nucleotide metabolic process	0.196741170580581	1199	0.0300378880982447	240	0.448516051600171	1784	0.261700796752617	1608	0.534794717250384	2820	7651
GO:0071248	cellular response to metal ion	0.22312626934119	1326	0.0371040430326533	297	0.804558893342075	2753	0.0409817439244659	285	0.575196693208677	3002	7663
GO:0015850	organic hydroxy compound transport	0.182869323844753	1134	0.248880092494016	1682	0.654742581387219	2353	0.0448650725361242	312	0.392015278606821	2191	7672
GO:0051349	positive regulation of lyase activity	0.181225260923419	1128	0.211869393336731	1513	0.176165078321459	847	0.0624794536890223	444	0.763319086330953	3748	7680
GO:0051249	regulation of lymphocyte activation	0.92742597920664	3514	0.204963595155863	1471	0.062943323920382	335	0.126429136215997	885	0.253275332553682	1481	7686
GO:0051247	positive regulation of protein metabolic process	0.399416393164743	2022	0.608169244897665	3052	0.376453407652094	1552	0.0115543620917599	78	0.16883378824103	984	7688
GO:0009799	specification of symmetry	0.451665450282	2217	0.0269688937661038	207	0.437256650790472	1756	0.52126500735369	2688	0.145930956299544	832	7700
GO:0023057	negative regulation of signaling	0.466193258766607	2267	0.0352501290256412	286	0.438368207181244	1762	0.411661981754987	2275	0.189385558318887	1115	7705
GO:0051336	regulation of hydrolase activity	0.0538973948263178	366	0.783438256154009	3563	0.203723178858993	960	0.0264943721882363	180	0.491243688030921	2638	7707
GO:0045860	positive regulation of protein kinase activity	0.418394104964622	2096	0.915027359428032	3831	0.260889674861254	1162	0.00533517303700543	37	0.104861778815114	589	7715
GO:1900542	regulation of purine nucleotide metabolic process	0.307124254379442	1677	0.0398261159047054	324	0.767496790254705	2652	0.406121815422703	2248	0.143284090013182	819	7720
GO:0051098	regulation of binding	0.0563166797124485	380	0.176018138532924	1295	0.77497057671446	2673	0.107989772703776	765	0.484521022847597	2614	7727
GO:0031401	positive regulation of protein modification process	0.356016476419733	1862	0.738769208711346	3455	0.243625471857544	1113	0.020530894270168	142	0.196405807873904	1167	7739
GO:0031281	positive regulation of cyclase activity	0.183525309771729	1137	0.214528455005879	1525	0.178961209172039	859	0.0641185239751348	458	0.766015059152915	3763	7742
GO:0046903	secretion	0.768532577758727	3140	0.0303820896395449	243	0.198129537493109	935	0.267287992475554	1635	0.315021466385051	1805	7758
GO:0003073	regulation of systemic arterial blood pressure	0.0139546973743401	104	0.651988041471205	3196	0.234098921358358	1084	0.0951394753561261	685	0.507992507328637	2693	7762
GO:0044092	negative regulation of molecular function	0.0329887733673999	233	0.612243678739348	3069	0.91739370334991	3028	0.0674278979470728	477	0.166179871727004	962	7769
GO:0032102	negative regulation of response to external stimulus	0.367739551253397	1909	0.456442026085356	2543	0.192647226477135	913	0.296472935970609	1770	0.114779937670962	647	7782
GO:0048585	negative regulation of response to stimulus	0.545225144410042	2509	0.0658176766920551	532	0.171298837312211	833	0.515034141690056	2662	0.211777527934267	1246	7782
GO:0007159	leukocyte cell-cell adhesion	0.723604992685706	3009	0.252222568848429	1699	0.320596488505474	1388	0.0333667579759638	232	0.250800225510703	1466	7794
GO:0003091	renal water homeostasis	0.338901149987609	1807	0.371550413289485	2219	0.338516173260219	1451	0.387501006212063	2170	0.0406083119497931	163	7810
GO:0043549	regulation of kinase activity	0.196029651845053	1193	0.967976648058167	3890	0.273098655418354	1216	0.0400204887973802	280	0.21136368208884	1243	7822
GO:0002673	regulation of acute inflammatory response	0.149368725408501	918	0.19689427519956	1419	0.510168986449628	1952	0.556114467327206	2819	0.134516601432326	760	7868
GO:0061098	positive regulation of protein tyrosine kinase activity	0.357607313260025	1867	0.39071755026687	2296	0.0695083487532752	363	0.397325017496596	2216	0.194193533015145	1148	7890
GO:0006140	regulation of nucleotide metabolic process	0.315625615025197	1715	0.0426324278352104	350	0.774220664892371	2671	0.415461462510151	2295	0.150639102485341	862	7893
GO:0048878	chemical homeostasis	0.355813334675928	1861	0.0185831836059807	123	0.24094146005166	1103	0.449049141572458	2427	0.436443455306492	2401	7915
GO:0010923	negative regulation of phosphatase activity	0.0474424744315769	326	0.599407799945562	3028	0.549601492730772	2079	0.0137095936372337	83	0.437731813416035	2405	7921
GO:0001932	regulation of protein phosphorylation	0.362049263780678	1881	0.744177183596539	3473	0.0494602518226839	258	0.177632207457435	1172	0.194424684308875	1153	7937
GO:0010648	negative regulation of cell communication	0.569251590296413	2577	0.0343528358267169	281	0.434119248048032	1747	0.407320475566367	2254	0.185365884074431	1091	7950
GO:1905953	negative regulation of lipid localization	0.0709971074256125	483	0.399663678984766	2331	0.363860808707461	1512	0.0973377836552123	695	0.565857600064322	2954	7975
GO:0051345	positive regulation of hydrolase activity	0.212239479442536	1271	0.720099855891952	3406	0.203896948030919	965	0.178118204501501	1180	0.198819935444565	1175	7997
GO:0042130	negative regulation of T cell proliferation	0.375436694664024	1948	0.424712652836451	2425	0.385561178881914	1575	0.109008821392841	773	0.218326649404209	1282	8003
GO:0034330	cell junction organization	0.175000484943139	1094	0.594893279572593	3015	0.886339008125223	2965	0.00479628690586117	34	0.156235771697958	898	8006
GO:0032368	regulation of lipid transport	0.290254623234684	1601	0.121923271695178	935	0.659181597488858	2363	0.00818804868507565	57	0.589374717766293	3054	8010
GO:0051173	positive regulation of nitrogen compound metabolic process	0.741638439774608	3066	0.0313278830668885	248	0.271140021645512	1207	0.271232486794863	1652	0.322524551357702	1843	8016
GO:0031399	regulation of protein modification process	0.486394431730421	2344	0.695351135412726	3322	0.104299522530844	534	0.133388633418979	928	0.155502591583912	893	8021
GO:0045216	cell-cell junction organization	0.243115447002441	1417	0.501536286154847	2696	0.843097654074161	2864	0.01713232800166	117	0.164666420481966	955	8049
GO:0045859	regulation of protein kinase activity	0.427856708180863	2138	0.944110700060958	3864	0.286287517402973	1258	0.0188529055909198	130	0.117046888107313	662	8052
GO:0030816	positive regulation of cAMP metabolic process	0.069698366477779	473	0.0942860969910813	730	0.615056867683739	2261	0.307966546921615	1813	0.526003411933077	2778	8055
GO:0033043	regulation of organelle organization	0.433002308106997	2150	0.704189051587949	3353	0.303431844466491	1323	0.0853576532118091	600	0.11886086410981	672	8098
GO:0001701	in utero embryonic development	0.360167294003805	1876	0.146570101401126	1103	0.0402353545656745	207	0.475038735894457	2524	0.434602517624247	2389	8099
GO:0003014	renal system process	0.365709023489158	1897	0.421971423962437	2415	0.721761256242307	2536	0.1882582484605	1246	0.00261993796547415	6	8100
GO:0006575	cellular modified amino acid metabolic process	0.829352556317486	3297	0.05057808364813	424	0.257480727210859	1152	0.147078995601457	999	0.407303449495807	2263	8135
GO:0070374	positive regulation of ERK1 and ERK2 cascade	0.328122719063336	1763	0.0824117082280461	648	0.332775902249075	1430	0.0939145253933905	677	0.727670496428497	3623	8141
GO:0043062	extracellular structure organization	0.077073192087441	513	0.545460397525346	2841	0.149597337187824	741	0.157109768301725	1060	0.573507704069254	2992	8147
GO:0045599	negative regulation of fat cell differentiation	0.162572735756714	1017	0.184809076054912	1350	0.155526607039217	765	0.57428351464952	2881	0.381312624627796	2142	8155
GO:2000379	positive regulation of reactive oxygen species metabolic process	0.318261689236446	1727	0.134111825380592	1022	0.67935605741559	2424	0.153047600038223	1033	0.34965603085029	1983	8189
GO:0050878	regulation of body fluid levels	0.506203260251018	2398	0.189352674606327	1383	0.203208573234169	958	0.658940038501707	3149	0.06204859882625	316	8204
GO:0034332	adherens junction organization	0.309361929113368	1689	0.358694400738644	2162	1	3435	0.00855699101959267	60	0.152555249320526	877	8223
GO:0016577	histone demethylation	0.292382214190269	1609	0.316067867901073	1966	0.0435821141450086	219	0.32476726316047	1897	0.468877166170679	2540	8231
GO:0032940	secretion by cell	0.748151279077105	3087	0.127226807810123	972	0.167064461386709	818	0.217468089198522	1395	0.346907339398013	1961	8233
GO:0048538	thymus development	0.500171148474618	2380	0.530932083442586	2785	0.144088814326897	725	0.04761092627411	334	0.356972254805904	2023	8247
GO:0020027	hemoglobin metabolic process	0.119834862594561	757	0.135423983390517	1034	0.118638430190418	607	1	4650	0.205805518111828	1213	8261
GO:0045600	positive regulation of fat cell differentiation	0.501598749886768	2385	0.538408075276372	2812	0.0307266935372506	148	0.55454448556251	2807	0.0371909529429157	150	8302
GO:0008284	positive regulation of cell proliferation	0.785130015864066	3185	0.150429378825597	1137	0.118615769090999	606	0.378586077289653	2131	0.215773022157289	1272	8331
GO:0031113	regulation of microtubule polymerization	0.0830045668822061	545	0.414312340754596	2388	1	3424	0.103697350332024	739	0.218786833193688	1287	8383
GO:0003002	regionalization	0.212946805785972	1276	0.00723361448603099	47	0.856682167193312	2895	0.979077324478769	3848	0.0644935036323901	331	8397
GO:0002274	myeloid leukocyte activation	0.692233789060961	2924	0.131315333842035	1000	0.0671692723390041	355	0.228573094179106	1458	0.498479361508203	2665	8402
GO:1904888	cranial skeletal system development	0.274626347677764	1546	0.101507229753507	785	0.265500938183117	1181	0.12131984296279	857	0.853249665471081	4050	8419
GO:0007368	determination of left/right symmetry	0.417737638176416	2093	0.0726595127333992	578	0.404255205396264	1650	0.487662710110807	2577	0.2612644928424	1533	8431
GO:0034329	cell junction assembly	0.17081933148654	1072	0.627345326918954	3113	0.945509244966252	3094	0.0224840197318211	150	0.172850392710773	1010	8439
GO:0048871	multicellular organismal homeostasis	0.0411384843125352	284	0.633586287481507	3139	0.742584884834471	2589	0.0160641114528665	105	0.421642343912712	2331	8448
GO:0035305	negative regulation of dephosphorylation	0.0591214202556767	403	0.633847391814587	3140	0.582006708240371	2177	0.0181464878872271	126	0.484503536215995	2613	8459
GO:1905114	cell surface receptor signaling pathway involved in cell-cell signaling	0.567527835789614	2572	0.279756693692617	1822	0.269581015802648	1194	0.473170622406743	2516	0.069447666928383	363	8467
GO:0046649	lymphocyte activation	0.650956483810731	2821	0.129621197304239	989	0.125067108883945	642	0.0881217765481367	624	0.672747090263648	3394	8470
GO:0032946	positive regulation of mononuclear cell proliferation	1	4320	0.188946206179015	1381	0.0431084394743571	217	0.198539358183459	1300	0.218048801990577	1280	8498
GO:0043086	negative regulation of catalytic activity	0.038032778861242	265	0.703882082910015	3352	0.949898396808745	3104	0.0625744377088415	446	0.227427830548057	1339	8506
GO:0050671	positive regulation of lymphocyte proliferation	1	4367	0.187095194197251	1366	0.0424530923309442	215	0.196779992836294	1291	0.2155959127582	1270	8509
GO:0030198	extracellular matrix organization	0.0751501870766834	503	0.540675627954618	2818	0.269772231521182	1198	0.153597258524983	1039	0.567119249223947	2964	8522
GO:0007193	adenylate cyclase-inhibiting G-protein coupled receptor signaling pathway	0.226255272256253	1343	0.636276796103333	3149	0.594053274211856	2212	0.287629031088756	1717	0.0260819877685518	106	8527
GO:0008285	negative regulation of cell proliferation	0.230594741078772	1365	0.916186111359949	3833	0.465985503173721	1824	0.204345604023453	1336	0.0415747885355485	175	8533
GO:0006482	protein demethylation	0.305782128621015	1670	0.331324547376099	2046	0.0481078056737107	251	0.338525270660931	1947	0.488374414605967	2628	8542
GO:0008214	protein dealkylation	0.305782128621015	1671	0.331324547376099	2047	0.0481078056737107	252	0.338525270660931	1948	0.488374414605967	2629	8547
GO:0009743	response to carbohydrate	0.480570132686144	2323	0.0259359400796176	190	0.725380851870105	2544	0.577478703616236	2896	0.106829950400856	601	8554
GO:0051347	positive regulation of transferase activity	0.414358950127474	2076	0.889138830662749	3799	0.394473515896537	1614	0.0236604586281845	158	0.158674061673464	915	8562
GO:0030155	regulation of cell adhesion	0.419073442178668	2101	0.294664927340283	1892	0.695821876940168	2465	0.0986282614773228	706	0.238351851548546	1405	8569
GO:0060969	negative regulation of gene silencing	0.241122336703649	1406	0.262671218741033	1747	0.236644951555177	1093	0.999999999999972	3865	0.0856829668626883	468	8579
GO:0051338	regulation of transferase activity	0.27354856658046	1541	0.950799140593498	3873	0.471382710811988	1849	0.0464649207848165	326	0.171506542124408	994	8583
GO:0045762	positive regulation of adenylate cyclase activity	0.137712654511197	857	0.160982402236278	1196	0.473381471681133	1853	0.178097908140965	1179	0.702102578191098	3512	8597
GO:0050867	positive regulation of cell activation	1	4374	0.0838880774332301	661	0.116492535506481	591	0.552161073029875	2797	0.0441507979000848	193	8616
GO:0022414	reproductive process	0.070138326979199	476	0.171753711416776	1273	0.83306711766893	2839	0.270223943566596	1648	0.432990232076393	2381	8617
GO:0048589	developmental growth	0.190872510671811	1172	0.184127961673033	1344	0.546988549362143	2069	0.016061080694462	104	0.817276650709975	3935	8624
GO:0006323	DNA packaging	0.11448671164345	733	0.349116428922419	2119	0.544538178309502	2059	0.0580788017910536	409	0.652383014661867	3306	8626
GO:0000003	reproduction	0.0703084906753217	477	0.1721652347939	1278	0.833383858049511	2840	0.27067784851703	1651	0.433575120798291	2385	8631
GO:0022407	regulation of cell-cell adhesion	0.846488301497233	3340	0.270559021510586	1786	0.319656722515336	1384	0.101071459484688	722	0.239980055424265	1411	8643
GO:0046631	alpha-beta T cell activation	0.371064196278396	1929	0.182098567463977	1333	0.731226307466598	2563	0.0701859663155779	494	0.424954290002083	2343	8662
GO:0009187	cyclic nucleotide metabolic process	0.201679437651625	1218	0.264214191500721	1753	0.675211072246203	2410	0.297189993715881	1771	0.258994212645167	1511	8663
GO:0051234	establishment of localization	0.591713917856228	2649	0.0938691018592004	727	0.16067316114189	795	0.755726794960541	3449	0.180796134977599	1058	8678
GO:0007043	cell-cell junction assembly	0.34026832793591	1809	0.385488621711469	2273	0.695925060778806	2466	0.162554941051025	1098	0.179381613019864	1046	8692
GO:0042119	neutrophil activation	0.468678916869046	2274	0.260215915334642	1733	0.0153473446796819	57	0.257422235054016	1584	0.584156026727416	3044	8692
GO:0046879	hormone secretion	0.516368518893646	2430	0.0238421665738458	164	0.884724303751633	2962	0.633991027004675	3070	0.0206620252543253	77	8703
GO:0009725	response to hormone	0.401400101269112	2031	0.0527291144846616	436	0.929469671383516	3051	0.255768832479279	1576	0.279475576430419	1621	8715
GO:0034968	histone lysine methylation	0.747301630418903	3085	0.44299798964723	2491	0.738211468327005	2579	0.0725430018828152	514	0.0121561949378083	47	8716
GO:0048583	regulation of response to stimulus	0.882864960598941	3423	0.0755355019363383	603	0.206367107650502	976	0.66717178967747	3181	0.0988877068384983	545	8728
GO:0043087	regulation of GTPase activity	0.359910707168764	1874	0.467092477694731	2577	0.350723927179664	1480	0.379966850263748	2138	0.120772397685412	682	8751
GO:0016264	gap junction assembly	1	5054	0.131550974298801	1003	0.114401035302398	586	0.12941058969733	901	0.204734685834414	1208	8752
GO:0044703	multi-organism reproductive process	0.0785027207964449	522	0.167968446604235	1253	0.573431414278314	2147	0.268712867660509	1644	0.624691490583789	3198	8764
GO:0036230	granulocyte activation	0.473765891667096	2295	0.265164492021627	1755	0.0159523175056342	58	0.261945707466814	1610	0.590720323745931	3061	8779
GO:0007389	pattern specification process	0.395546196849956	2002	0.00260156585299347	22	0.703257148250502	2490	0.924430975816775	3794	0.0876877306827968	477	8785
GO:0043270	positive regulation of ion transport	0.93322032707074	3521	0.0803984615685213	634	0.271833378744864	1211	0.375024352953324	2118	0.220848672797272	1304	8788
GO:0019932	second-messenger-mediated signaling	0.703465236359689	2951	0.109205953593267	836	0.00972104658839234	29	0.618353191451449	3034	0.342895069492562	1943	8793
GO:0002263	cell activation involved in immune response	0.594393428907458	2660	0.105292539997095	809	0.0973441481022092	497	0.295198504679403	1762	0.595536855928363	3074	8802
GO:0015748	organophosphate ester transport	0.267772185824827	1519	0.0268054959453254	204	0.63182762609738	2303	0.32132606313659	1877	0.555000076353149	2902	8805
GO:0009968	negative regulation of signal transduction	0.547414192803872	2522	0.0676022856759347	546	0.410067659162942	1671	0.36413627106143	2065	0.353637147947475	2003	8807
GO:0042634	regulation of hair cycle	0.269056176351223	1523	0.296030322013346	1895	0.266920449153598	1184	0.300785945474427	1787	0.441022053148504	2425	8814
GO:0002275	myeloid cell activation involved in immune response	0.726932969743362	3018	0.204524589915261	1467	0.0261514074011967	119	0.332800045354815	1926	0.411490037729116	2284	8814
GO:0002792	negative regulation of peptide secretion	0.0378284873403609	264	0.0572785383164045	473	1	4553	0.778520145412999	3512	0.00942780666366804	29	8831
GO:0021532	neural tube patterning	0.0214488874953344	146	0.480205354693581	2614	0.440365453802687	1771	0.503526810380733	2619	0.293744262210148	1707	8857
GO:0051246	regulation of protein metabolic process	0.481955454175848	2330	0.693281378962769	3319	0.143083574564843	720	0.152689652110884	1029	0.250250753843901	1463	8861
GO:0050891	multicellular organismal water homeostasis	0.0351189095781749	245	0.557943060671664	2900	0.516801293695094	1976	0.574997701480211	2885	0.150276470056402	857	8863
GO:0061383	trabecula morphogenesis	0.134798587922749	843	0.512583561869154	2731	0.132231201677207	676	0.529638192589346	2715	0.333983772822756	1903	8868
GO:0002446	neutrophil mediated immunity	0.480621961086112	2324	0.269514048275119	1780	0.0164234306794265	61	0.265539219907989	1625	0.597073301485519	3079	8869
GO:0032268	regulation of cellular protein metabolic process	0.401217909746182	2030	0.682130866626903	3280	0.244886887711167	1118	0.133010806273258	924	0.261237659340792	1532	8884
GO:0002526	acute inflammatory response	0.325570606012983	1753	0.164348266220931	1228	0.342360127671491	1462	0.755222887421202	3446	0.172425037766941	1006	8895
GO:0070665	positive regulation of leukocyte proliferation	1	4394	0.204447668634023	1466	0.0486645888771842	253	0.214742585355242	1388	0.23795417923906	1397	8898
GO:0009914	hormone transport	0.535060914116561	2479	0.0274844681816201	213	0.893022813663544	2984	0.65267028669617	3127	0.0245795338431257	97	8900
GO:1902806	regulation of cell cycle G1/S phase transition	0.0473014433301503	325	0.179157414868822	1315	1	4987	0.0789782880270781	564	0.294338003188944	1711	8902
GO:0035909	aorta morphogenesis	0.398278763656601	2020	0.0179283551833629	117	0.397066520993533	1626	0.0222620328118249	146	1	4997	8906
GO:0071242	cellular response to ammonium ion	0.161650511231429	1010	0.189457474076955	1385	1	3473	0.565170621302976	2854	0.0431338201542704	187	8909
GO:0006959	humoral immune response	0.189324577122331	1164	0.272310478502024	1795	0.0753489929680165	391	0.547636787283993	2777	0.528616021818572	2789	8916
GO:0051952	regulation of amine transport	0.540848019445308	2497	0.216565059442484	1540	0.180059764817465	862	1	3961	0.0137599466462982	56	8916
GO:0090068	positive regulation of cell cycle process	0.0319536596407751	225	0.433603631040003	2456	1	4982	0.0227950250642113	152	0.187045791786771	1103	8918
GO:0071277	cellular response to calcium ion	0.147224167885241	909	0.53498824044335	2796	0.494057338400327	1913	0.189521787486021	1257	0.360782403414958	2048	8923
GO:0072001	renal system development	0.57464112489094	2597	0.2794529368112	1821	0.0177552170970503	64	0.101377146910259	724	0.755071236512957	3717	8923
GO:0032370	positive regulation of lipid transport	1	3722	0.0263947442271247	199	1	3346	0.00404848652706167	29	0.282750484807696	1636	8932
GO:0071241	cellular response to inorganic substance	0.295344709521929	1629	0.0634490167642739	512	0.85018367351063	2879	0.0689778127308826	489	0.678801611805725	3425	8934
GO:0043414	macromolecule methylation	0.58357749305553	2635	0.438458503967029	2475	0.796724207645631	2733	0.123472397188246	868	0.049813963148165	227	8938
GO:0030097	hemopoiesis	0.592547686019962	2653	0.162108918870666	1210	0.439746426276598	1767	0.127481369589687	891	0.439578384753728	2417	8938
GO:1901992	positive regulation of mitotic cell cycle phase transition	0.566466436361472	2570	0.0652968406763965	525	1	4986	0.073822212486869	523	0.066813401530835	345	8949
GO:0016571	histone methylation	0.493862524166058	2363	0.54708767118033	2852	0.804322051712528	2751	0.12339344533023	867	0.0315291750456947	124	8957
GO:0030225	macrophage differentiation	1	4744	0.0819280625541245	644	0.065074532540715	344	0.386442890114863	2165	0.181166871140739	1060	8957
GO:0006820	anion transport	0.0936267020347851	617	0.0944419467305328	732	0.274675164212216	1219	0.725175537193617	3359	0.587575526704357	3049	8976
GO:0048522	positive regulation of cellular process	0.682657303490514	2904	0.135913650469337	1037	0.0809197142139493	420	0.427204589122256	2341	0.412110068037038	2290	8992
GO:0009749	response to glucose	0.401516277950659	2033	0.111470193314754	851	0.660480236250956	2367	0.747384122525372	3425	0.0622193736619096	319	8995
GO:0031497	chromatin assembly	0.151825027681487	938	0.454696666986721	2536	0.382037700421082	1566	0.063929997837787	456	0.698611131675737	3500	8996
GO:0051058	negative regulation of small GTPase mediated signal transduction	0.159319702590616	989	0.184302633459486	1345	0.0320800955027835	161	0.570038193877178	2869	0.736406592832746	3649	9013
GO:0009636	response to toxic substance	0.366785325368852	1901	0.44646355747794	2502	0.0211529183490691	84	0.713371001654578	3320	0.205353122227269	1211	9018
GO:0051101	regulation of DNA binding	0.403850964469283	2042	0.454826016852407	2539	0.393921475401603	1612	0.213187937339827	1380	0.246799034092189	1446	9019
GO:0070664	negative regulation of leukocyte proliferation	0.484373411708258	2340	0.537268442102905	2805	0.495135566940029	1915	0.18926220975554	1251	0.125709086798659	718	9029
GO:0010817	regulation of hormone levels	0.6747553898362	2888	0.00485653264196561	33	0.665773076094535	2387	0.658675116016436	3147	0.103839575898752	579	9034
GO:0016042	lipid catabolic process	0.315489650642626	1714	0.045483565721845	379	0.943923130615627	3087	0.963485379955077	3836	0.00656952793774325	19	9035
GO:0051216	cartilage development	0.126801653578841	804	0.164900621734513	1233	0.262167403089024	1164	0.609860140810719	3004	0.538306372608334	2833	9038
GO:0006509	membrane protein ectodomain proteolysis	0.0743857604636812	500	1	4572	0.0727141563776149	381	0.0913571839981364	651	0.563831307385284	2943	9047
GO:0043312	neutrophil degranulation	0.650939632779396	2820	0.248203965056368	1676	0.0139000684478207	50	0.245038628407593	1538	0.567297747621272	2966	9050
GO:0016311	dephosphorylation	0.507305847046968	2401	0.15706800381046	1177	0.842922896432049	2863	0.288649075186615	1724	0.15386870639921	889	9054
GO:0061298	retina vasculature development in camera-type eye	0.0217663725901466	147	1	4461	0.203128898584421	956	0.240760568923299	1522	0.347925092364773	1970	9056
GO:0051928	positive regulation of calcium ion transport	0.695270323955036	2927	0.0439480897901362	366	0.326411569307899	1405	0.1607991687049	1086	0.641626376851967	3274	9058
GO:0002283	neutrophil activation involved in immune response	0.651289863600709	2823	0.248834230012318	1681	0.0139734179979538	52	0.245675558254643	1540	0.568065836096649	2969	9065
GO:0016049	cell growth	0.619368238881842	2749	0.711005739136084	3376	0.601144881462299	2224	0.073343420524294	519	0.0471807557298449	210	9078
GO:0061061	muscle structure development	0.44666382577077	2199	0.0758379788439554	606	0.571756802608358	2141	0.11130223689826	786	0.661628634922189	3349	9081
GO:1903038	negative regulation of leukocyte cell-cell adhesion	0.597291191693918	2674	0.657409713112381	3212	0.240428398512867	1101	0.0961090038049055	691	0.238220081992794	1403	9081
GO:1901989	positive regulation of cell cycle phase transition	0.613726682315071	2730	0.0889636278760384	699	1	4985	0.023881155541932	161	0.0964858286785001	526	9101
GO:0045776	negative regulation of blood pressure	0.0621340751134764	426	0.0770443533328471	611	0.331916685410881	1428	0.367943204565272	2088	1	4552	9105
GO:0019725	cellular homeostasis	0.224776986346696	1334	0.062810414315004	509	0.0435839081133238	220	0.916589374723957	3783	0.641353677842386	3271	9117
GO:0051346	negative regulation of hydrolase activity	0.00573250031492191	48	0.463477470880813	2560	0.551739351141076	2084	0.0165255344194844	115	0.928713450215564	4313	9120
GO:0018022	peptidyl-lysine methylation	0.772695456245543	3154	0.483433979241673	2628	0.764299054328136	2644	0.0890092002719169	630	0.0178065866749192	65	9121
GO:0031325	positive regulation of cellular metabolic process	0.698759225874416	2937	0.107429533861101	823	0.364876352528726	1516	0.375468840267531	2119	0.303184029577576	1742	9137
GO:0032870	cellular response to hormone stimulus	0.944808429812529	3539	0.0212394724631497	147	0.940508780172428	3077	0.161195235783121	1088	0.219686210819984	1297	9148
GO:1902107	positive regulation of leukocyte differentiation	0.788410744932903	3197	0.246244426669941	1671	0.451865453908702	1790	0.272828047375304	1656	0.148710511047343	848	9162
GO:0042493	response to drug	0.339640623328502	1808	0.164588365555383	1230	0.696168186156305	2467	0.0531563470360948	372	0.649071768817763	3294	9171
GO:0006869	lipid transport	0.469055138770256	2277	0.0483320820588868	409	0.468281717827837	1836	0.119112649164957	840	0.779318319725059	3812	9174
GO:0016125	sterol metabolic process	0.242867126081201	1416	0.0125482095754004	88	0.816976792206901	2785	0.133791763117056	930	0.824280695797829	3968	9187
GO:0051047	positive regulation of secretion	0.787323613537889	3194	0.503405234466713	2701	0.23373529747529	1082	0.356948970557602	2023	0.0444227602815358	196	9196
GO:0071322	cellular response to carbohydrate stimulus	0.814933300084974	3260	0.114580956940077	880	0.80869521232418	2764	0.306941486492324	1809	0.0890428874902188	484	9197
GO:0009746	response to hexose	0.414607681495717	2078	0.119247402224392	911	0.671611770377805	2402	0.757170169976437	3453	0.0683891154044528	355	9199
GO:0010876	lipid localization	0.346252223344541	1833	0.07506250038936	600	0.543437093422918	2054	0.167976157861319	1124	0.721343225195295	3597	9208
GO:0048609	multicellular organismal reproductive process	0.106010549378121	691	0.0706863008153351	565	0.540335985606596	2043	0.438350336573243	2381	0.70850359372075	3538	9218
GO:0045936	negative regulation of phosphate metabolic process	0.576145030279797	2602	0.688511530747606	3301	0.837194435460117	2852	0.0411033895638406	288	0.0416069772489846	177	9220
GO:0048738	cardiac muscle tissue development	0.519113907430664	2439	0.589814634604598	2996	0.287557826719788	1264	0.0455764691202595	320	0.394019900215679	2204	9223
GO:0030104	water homeostasis	0.0408995713444037	282	0.580173156159379	2963	0.5377829629197	2034	0.597287640894777	2962	0.169824896604607	987	9228
GO:0010563	negative regulation of phosphorus metabolic process	0.577249020080587	2606	0.689515994261065	3303	0.837820057736324	2854	0.041350849850342	289	0.0419674669068594	178	9230
GO:0060341	regulation of cellular localization	0.653996446222299	2828	0.0991824622883212	756	0.630252515090751	2299	0.715105463752634	3329	0.00998442663427714	33	9245
GO:0007610	behavior	0.473552365095703	2293	0.313950207423406	1955	0.119490668904162	611	0.655661066853061	3134	0.213539491728757	1258	9251
GO:0032259	methylation	0.701772942443485	2944	0.378711466999852	2246	0.870086872810713	2939	0.111580894682344	790	0.0649441141266329	336	9255
GO:0018212	peptidyl-tyrosine modification	0.940402896575905	3535	0.232296725947612	1614	0.00490773344542255	11	0.421928383223831	2316	0.310145112878542	1782	9258
GO:0032371	regulation of sterol transport	0.0854293324837349	561	1	4014	0.38900584347636	1592	0.00245898357890175	22	0.59711015648288	3080	9269
GO:0018108	peptidyl-tyrosine phosphorylation	0.938000000462648	3529	0.224918681639907	1581	0.0316645184514251	156	0.412048926192224	2278	0.298947327719517	1726	9270
GO:0032374	regulation of cholesterol transport	0.0854293324837349	562	1	4016	0.38900584347636	1593	0.00245898357890175	23	0.59711015648288	3081	9275
GO:0006897	endocytosis	0.192593085901126	1182	0.427180409492808	2434	0.580337466606627	2170	0.226780628485836	1445	0.360125566465815	2044	9275
GO:0015837	amine transport	0.581318928357817	2625	0.254575962228817	1708	0.213341345247594	999	1	3936	0.0051170792597432	12	9280
GO:0006275	regulation of DNA replication	0.370561336446025	1925	0.177674124265457	1307	0.719915420180794	2533	0.177566207050172	1171	0.426551864752859	2351	9287
GO:0043297	apical junction assembly	0.169880095364336	1058	0.561258627323769	2908	1	3774	0.207813223448855	1349	0.0456758112838677	203	9292
GO:0006887	exocytosis	0.481872557400845	2329	0.3719048084267	2221	0.0230122683969639	91	0.114886758199046	814	0.788020851809544	3841	9296
GO:0051250	negative regulation of lymphocyte activation	0.704431814101353	2954	0.408109189633029	2361	0.1259276003615	648	0.174042031711064	1152	0.390614668199679	2181	9296
GO:0007156	homophilic cell adhesion via plasma membrane adhesion molecules	6.61426840627894e-10	1	0.530413476487994	2784	0.92121517749292	3033	0.00386911936459455	27	0.687193744475567	3455	9300
GO:0055007	cardiac muscle cell differentiation	0.426746924477428	2134	0.483014495490006	2626	0.0569105757802304	300	0.252666562382006	1563	0.504725349406995	2683	9306
GO:1901698	response to nitrogen compound	0.51937467652124	2441	0.24829254706968	1677	0.499515769930688	1923	0.139375070849088	960	0.416083101419877	2308	9309
GO:0048284	organelle fusion	0.155845904256461	964	0.0289869669373241	232	0.87417275454755	2948	0.432687881746609	2364	0.533983553046163	2815	9323
GO:0048705	skeletal system morphogenesis	0.404665503482282	2045	0.0634980352551666	514	0.0974815755626209	499	0.738509678923048	3397	0.547542606624586	2875	9330
GO:0071825	protein-lipid complex subunit organization	0.0115736146731232	93	0.415867186123761	2392	0.373977361508244	1542	0.415432222281275	2294	0.57786121362664	3016	9337
GO:0034284	response to monosaccharide	0.424688126254907	2123	0.125248421679016	959	0.679831366737435	2426	0.763521509507736	3466	0.0734153696516535	391	9365
GO:0042632	cholesterol homeostasis	0.166135411121445	1038	0.20019973512806	1437	1	3359	0.212560956086427	1376	0.387472547271725	2162	9372
GO:0055092	sterol homeostasis	0.166135411121445	1039	0.20019973512806	1438	1	3367	0.212560956086427	1377	0.387472547271725	2163	9384
GO:0070925	organelle assembly	0.413828951979863	2074	0.28823631487288	1863	0.531219896827449	2018	0.195574574473788	1284	0.388780804175968	2170	9409
GO:0035904	aorta development	0.554512266473325	2540	0.057387969079165	474	0.551092788063553	2083	0.0712733173954941	505	0.778987094844586	3811	9413
GO:0006810	transport	0.580600552545448	2618	0.0643660994384106	521	0.241143532926303	1104	0.896911139766199	3751	0.243025196933249	1424	9418
GO:0033344	cholesterol efflux	0.367025174409509	1905	0.405443099583766	2350	0.365882263882098	1519	0.0972720461470188	694	0.56669200128038	2961	9429
GO:0051222	positive regulation of protein transport	0.890335855284656	3438	0.0660384096948412	534	0.400381087495215	1637	0.713695403772324	3323	0.0920031457047344	497	9429
GO:0050728	negative regulation of inflammatory response	1	3865	0.128119876353863	980	0.66364383213527	2380	0.355189723068008	2013	0.0487622174349122	216	9454
GO:0007399	nervous system development	0.00169630126831456	18	0.311219999690467	1952	0.550860392503596	2082	0.683752111695782	3231	0.390506018900083	2180	9463
GO:0032504	multicellular organism reproduction	0.112474312928113	722	0.0764053461906984	608	0.554164387520015	2087	0.453611250453526	2441	0.723739830814677	3606	9464
GO:1901137	carbohydrate derivative biosynthetic process	0.561512112999668	2557	0.125991379636858	964	0.68917484612146	2444	0.0454304434532075	317	0.621467444327986	3186	9468
GO:0001654	eye development	0.325405479591183	1751	0.144850605611461	1095	0.0887834287300077	457	0.801579162943023	3556	0.484354157640635	2611	9470
GO:1904951	positive regulation of establishment of protein localization	0.92092877120492	3503	0.101106131879472	777	0.480541352453754	1873	0.634155315312192	3072	0.0539992628825515	267	9492
GO:0098742	cell-cell adhesion via plasma-membrane adhesion molecules	1.36366932241031e-08	2	0.53762482074872	2807	0.861587733264038	2912	0.0010639610810147	6	0.766863629900676	3767	9494
GO:0031110	regulation of microtubule polymerization or depolymerization	0.170374451817845	1067	0.198940869451403	1427	1	3423	0.209879564524907	1361	0.398053570730468	2219	9497
GO:0071675	regulation of mononuclear cell migration	0.299179316800402	1638	0.0649183581645327	522	0.304235012574679	1326	1	5242	0.13686564419012	770	9498
GO:0009408	response to heat	0.551437303504378	2531	0.611202629397971	3064	0.540307830732535	2042	0.06003976565405	428	0.245310545303118	1436	9501
GO:0044843	cell cycle G1/S phase transition	0.0857343274181054	564	0.44641208251448	2501	0.579430124475	2162	0.270660760823569	1650	0.48745526028686	2625	9502
GO:0051051	negative regulation of transport	0.148152829259401	913	0.0702899808613759	558	0.587714965749587	2196	0.984255338120173	3851	0.35149979734446	1988	9506
GO:0016197	endosomal transport	0.0287290028327034	199	0.636972834511559	3151	0.548901477287294	2074	0.648755894117812	3120	0.167787484312806	974	9518
GO:0014070	response to organic cyclic compound	0.616139072020676	2735	0.0497214388103879	414	0.901081074506535	3002	0.445975794839939	2412	0.164703586018668	956	9519
GO:0045055	regulated exocytosis	0.734666080397647	3045	0.440181632540776	2482	0.0582879722497354	311	0.0403585644520457	283	0.67829426425956	3420	9541
GO:0065005	protein-lipid complex assembly	0.00374972279486719	31	0.301247442945929	1919	0.269786306771959	1199	0.303580674801042	1799	1	4595	9543
GO:0043010	camera-type eye development	0.224125934585269	1330	0.0814404529626307	641	0.105508035492958	537	0.707861705290222	3301	0.758417409361394	3734	9543
GO:0048518	positive regulation of biological process	0.82906579035855	3295	0.140481767195654	1067	0.185692671461532	883	0.604331461803149	2988	0.222222154390872	1310	9543
GO:1901615	organic hydroxy compound metabolic process	0.596061848281618	2669	0.0704666571151638	561	0.762402985827996	2639	0.399317785526356	2225	0.24908258243207	1461	9555
GO:1902105	regulation of leukocyte differentiation	0.784489305177107	3180	0.220517800650074	1557	0.545614759947175	2063	0.0543684424733878	389	0.429763766793098	2366	9555
GO:0009629	response to gravity	0.0736174549324067	498	0.0845276192482404	666	1	7100	0.0786029659646338	560	0.129872791914085	739	9563
GO:0048008	platelet-derived growth factor receptor signaling pathway	0.161505700989173	1009	0.550011668683559	2870	0.507637238152633	1947	0.010218372277016	70	0.741216204260584	3667	9563
GO:0061045	negative regulation of wound healing	0.566383043869441	2569	0.607964634230827	3050	0.198759615059391	939	0.0755672419992548	533	0.455249103800601	2480	9571
GO:0002682	regulation of immune system process	0.987400712685247	3601	0.111419771652651	850	0.525856189916557	2005	0.264504386942759	1621	0.258399303387694	1505	9582
GO:0051224	negative regulation of protein transport	0.192021301466178	1177	0.115308591047875	884	0.898257297465836	2992	0.931314853790422	3804	0.127631825354097	730	9587
GO:0090087	regulation of peptide transport	0.683182349921091	2907	0.0129068421893202	89	0.792935162224727	2719	0.903025382516112	3765	0.0261286910022487	107	9587
GO:0050727	regulation of inflammatory response	0.548200137503873	2523	0.118714357189089	906	0.557610594326701	2096	0.653135140298082	3129	0.161698355494005	934	9588
GO:0008589	regulation of smoothened signaling pathway	0.0858912539496832	565	0.0268171677335178	205	1	7914	0.12270967858178	862	0.011686008140178	43	9589
GO:0009888	tissue development	0.156003837474029	966	0.207152013938439	1489	0.43805888698847	1760	0.694696773616757	3266	0.374910714431675	2109	9590
GO:0032880	regulation of protein localization	0.756238226296312	3116	0.0442296094180103	369	0.906398518632705	3011	0.627702268717546	3054	0.0115434224921932	42	9592
GO:0002443	leukocyte mediated immunity	0.218972412271574	1308	0.353244786567568	2144	0.0349771547147608	178	0.493179125671421	2587	0.67167020710691	3386	9603
GO:0035295	tube development	0.434777908125558	2158	0.0668448572185951	540	0.693641751109762	2461	0.36193821030455	2057	0.435286596032828	2392	9608
GO:0042157	lipoprotein metabolic process	0.563711503036319	2561	0.630143841249033	3125	0.115998173502451	590	0.632020279403346	3065	0.0544925938969726	275	9616
GO:0002444	myeloid leukocyte mediated immunity	0.553749289451974	2537	0.341874512303216	2091	0.0274024319894382	128	0.339346709416746	1953	0.555926807352604	2909	9618
GO:2001251	negative regulation of chromosome organization	0.174854797035709	1090	0.800236413996805	3605	0.40966802687442	1668	0.487922899420904	2578	0.1230309781298	697	9638
GO:0042692	muscle cell differentiation	0.594346333168599	2659	0.51457933817628	2740	0.252103437744561	1137	0.161314609783066	1089	0.355236709709561	2013	9638
GO:0006333	chromatin assembly or disassembly	0.216050852138639	1299	0.546984950730366	2850	0.469927875413977	1842	0.105233829891509	748	0.555291740607451	2903	9642
GO:1901700	response to oxygen-containing compound	0.646996633499526	2812	0.149929717443202	1129	0.630807800598826	2301	0.517234907927665	2671	0.128499911183965	734	9647
GO:0001558	regulation of cell growth	0.404468249212341	2044	0.81892211297133	3648	0.566144636250466	2119	0.147683033874033	1003	0.146489040797626	841	9655
GO:0072593	reactive oxygen species metabolic process	0.536581702950763	2483	0.0388771644273503	312	0.145232662489412	728	0.637851730979042	3087	0.585790114250664	3047	9657
GO:0042554	superoxide anion generation	0.256623213405972	1473	0.0438848234303836	364	1	3720	0.295747553029757	1765	0.423212823654346	2337	9659
GO:1902115	regulation of organelle assembly	0.262387766179518	1496	0.317063877967334	1976	0.519575161073212	1987	0.14274678427654	978	0.630926193450591	3229	9666
GO:0002521	leukocyte differentiation	0.768949380853272	3142	0.133671145043758	1017	0.592647272816461	2209	0.0199207454578699	137	0.61678814776605	3166	9671
GO:0007050	cell cycle arrest	0.00260803297859774	23	0.625900479905148	3106	0.778391757391214	2679	0.234621198543222	1487	0.43259097595205	2380	9675
GO:0002686	negative regulation of leukocyte migration	1	3853	0.0497945972936031	415	0.270894285506192	1206	0.308038550177744	1814	0.43461537024445	2390	9678
GO:0034333	adherens junction assembly	0.408980007957026	2058	0.451484766296901	2523	1	3436	0.0258479905429315	174	0.258356019946143	1504	9695
GO:0031348	negative regulation of defense response	0.806162372742038	3236	0.286316685591141	1851	0.806198041521585	2759	0.289189032528157	1726	0.0308760681220424	123	9695
GO:0008202	steroid metabolic process	0.371270751642898	1931	0.0252561027405972	182	0.371788902111142	1535	0.29257246002014	1745	0.927161916376389	4304	9697
GO:0043966	histone H3 acetylation	0.469220259715845	2278	0.156557862812118	1173	0.458422842260663	1811	0.502018051370353	2611	0.318410475441608	1826	9699
GO:0099565	chemical synaptic transmission, postsynaptic	0.818538805523382	3266	0.0105814850805094	72	0.493237861813465	1908	1	3976	0.0897360973017268	487	9709
GO:0043299	leukocyte degranulation	0.715304804588397	2983	0.320181399496528	1997	0.0237439808142632	93	0.317109711881557	1860	0.527401411668549	2784	9717
GO:0010243	response to organonitrogen compound	0.367558960893736	1908	0.294063595726516	1889	0.469544013648814	1841	0.162473986369116	1097	0.572449194041797	2987	9722
GO:0051223	regulation of protein transport	0.767580768540905	3137	0.0181482010216946	120	0.75876165091365	2623	0.880339966094223	3731	0.0294071537762842	116	9727
GO:0030168	platelet activation	0.60089661536041	2685	0.655315018229269	3203	0.136604029452864	700	0.21010308991619	1364	0.309018775320395	1776	9728
GO:0071333	cellular response to glucose stimulus	0.791947681985108	3204	0.0935897951984954	725	0.7847778919244	2697	0.541613823803424	2754	0.0677407234551379	351	9731
GO:1900180	regulation of protein localization to nucleus	0.276081327471341	1552	0.03006632117254	241	0.929590028844293	3052	0.817666521995793	3592	0.22056602916981	1301	9738
GO:1905954	positive regulation of lipid localization	1	3747	0.0132009964902119	92	1	3375	0.0140524136437832	88	0.443789576797792	2439	9741
GO:1904950	negative regulation of establishment of protein localization	0.201362212831273	1217	0.122541499236415	941	0.902841540240324	3005	0.935007503008406	3809	0.137081165567428	772	9744
GO:0009755	hormone-mediated signaling pathway	0.758354510356526	3119	0.360518885691074	2166	0.932812327515648	3062	0.0945796507622662	679	0.129867050500576	738	9764
GO:0040008	regulation of growth	0.423704649158191	2114	0.543519995650377	2834	0.813143945601386	2779	0.0937046716147461	676	0.231803970663651	1365	9768
GO:0050868	negative regulation of T cell activation	0.575539753968749	2600	0.634162131481661	3141	0.587030349875905	2191	0.0836294055009491	589	0.212298119915517	1248	9769
GO:0001822	kidney development	0.723112596553084	3004	0.387667174409432	2285	0.011260829255216	35	0.147289225144254	1000	0.686692583757027	3453	9777
GO:0002366	leukocyte activation involved in immune response	0.586256594220955	2643	0.175262585431233	1291	0.0934513277004731	483	0.422279762698864	2318	0.584058461693508	3043	9778
GO:0042325	regulation of phosphorylation	0.416821301137467	2089	0.78724242185631	3577	0.106646862802664	545	0.308854080210347	1820	0.304815058908784	1751	9782
GO:0009893	positive regulation of metabolic process	0.781454196550508	3173	0.105590547750907	812	0.468822641259126	1840	0.366352868179196	2080	0.330020702541447	1878	9783
GO:0050777	negative regulation of immune response	0.325041723616	1747	0.745442177643875	3479	0.69825003360915	2473	0.159928512978663	1081	0.172383144964546	1005	9785
GO:0051480	regulation of cytosolic calcium ion concentration	0.461188435493937	2252	0.0980919958662446	748	0.0231148759329668	92	0.587315143953362	2935	0.767235999386409	3769	9796
GO:1903035	negative regulation of response to wounding	0.642207225968883	2803	0.681763114306206	3278	0.2669767148086	1185	0.121021690480547	852	0.289908702592207	1679	9797
GO:0046688	response to copper ion	1	3641	0.0407305653701915	331	1	3253	0.0416192328059026	292	0.412866111140445	2294	9811
GO:2000045	regulation of G1/S transition of mitotic cell cycle	0.0359617165963288	253	0.14697621162217	1110	1	4989	0.163043009681904	1101	0.430639644927824	2368	9821
GO:0007224	smoothened signaling pathway	0.241756858280293	1409	0.0393210818403645	314	1	6202	0.314900540980279	1852	0.0125716742521396	50	9827
GO:0055082	cellular chemical homeostasis	0.396759091864575	2012	0.0347958809950756	283	0.0942217137426268	484	0.814035268008701	3583	0.695340785470862	3486	9848
GO:0042102	positive regulation of T cell proliferation	1	4944	0.0829927564665672	653	0.224953062770964	1051	0.0870731926182973	617	0.480005203137255	2591	9856
GO:0014075	response to amine	0.318027844184791	1725	0.351752595600758	2130	0.31169406688643	1353	0.346434750824165	1976	0.50319844008263	2680	9864
GO:0009653	anatomical structure morphogenesis	0.72078612482811	2993	0.117919042411157	902	0.530982279176324	2015	0.538942284461879	2745	0.206244763844711	1218	9873
GO:0046883	regulation of hormone secretion	0.832414083536166	3304	0.144189576723338	1092	0.824342331891852	2812	0.511807381323692	2649	0.00611474269326872	17	9874
GO:0010883	regulation of lipid storage	0.382810328390945	1976	0.100367874637465	771	1	3337	0.103405635663882	738	0.592605657125684	3065	9887
GO:0071331	cellular response to hexose stimulus	0.799122784809197	3215	0.0995842214815664	763	0.792007902347972	2716	0.553286060447586	2802	0.0735887500934487	393	9889
GO:0032945	negative regulation of mononuclear cell proliferation	0.465767257553245	2265	0.518127537403344	2752	0.476660143776981	1861	0.175002036770736	1157	0.325767164682885	1859	9894
GO:0050918	positive chemotaxis	0.144000026915975	895	0.174823065241036	1288	0.49203321815841	1903	0.0458713289981199	322	1	5487	9895
GO:0050672	negative regulation of lymphocyte proliferation	0.465767257553245	2266	0.518127537403344	2753	0.476660143776981	1862	0.175002036770736	1158	0.325767164682885	1860	9899
GO:0008203	cholesterol metabolic process	0.192346149571478	1181	0.0902144771031286	704	0.777941231177192	2678	0.251810607564513	1559	0.770702774449438	3779	9901
GO:0050920	regulation of chemotaxis	0.577572922580921	2609	0.177652165611797	1306	0.0459530907314881	237	0.407938103450143	2258	0.698537555847393	3499	9909
GO:0061041	regulation of wound healing	0.804911224173565	3230	0.545074630218401	2839	0.219110110161638	1021	0.301686031451908	1790	0.179391754654691	1047	9927
GO:2000096	positive regulation of Wnt signaling pathway, planar cell polarity pathway	1	3835	0.104475557757796	803	1	3529	0.107345134493227	763	0.171721835802208	998	9928
GO:0060041	retina development in camera-type eye	0.308386659188955	1685	0.166128215561048	1242	0.296068803931379	1306	0.195550989173709	1283	0.9726379925407	4413	9929
GO:0071326	cellular response to monosaccharide stimulus	0.800713941441513	3216	0.100990592863076	775	0.793552635684386	2722	0.555357920572959	2811	0.0749391910677441	408	9932
GO:0022409	positive regulation of cell-cell adhesion	0.946649039028428	3541	0.108879789774537	834	0.326751917871966	1406	0.671057924157209	3191	0.166146872015296	961	9933
GO:0007423	sensory organ development	0.418941910821876	2099	0.162400550436215	1212	0.0909766423006415	472	0.923342752803689	3791	0.429630789940242	2364	9938
GO:0019933	cAMP-mediated signaling	0.34117765925175	1816	0.391242816826527	2297	0.699651210579633	2477	0.413735368004321	2288	0.182001842339724	1069	9947
GO:1903039	positive regulation of leukocyte cell-cell adhesion	0.912256916089804	3492	0.137142338754173	1050	0.432833976943877	1744	0.544034549880696	2766	0.156648610186661	901	9953
GO:1902117	positive regulation of organelle assembly	0.527631375990081	2461	0.200882835153658	1442	0.519681934683534	1988	0.0535079363026912	376	0.74569509601925	3687	9954
GO:0007166	cell surface receptor signaling pathway	0.838734959840785	3319	0.0674702830784053	545	0.465702277400408	1822	0.779537846181419	3516	0.136995852212457	771	9973
GO:0060079	excitatory postsynaptic potential	0.778489231152523	3164	0.00591222769133676	38	0.429558681552131	1732	1	4761	0.0558491856603239	281	9976
GO:0051099	positive regulation of binding	0.163942249488628	1027	0.681593734657019	3277	0.615669028685214	2266	0.228649958169656	1462	0.343628884959246	1949	9981
GO:0009266	response to temperature stimulus	0.72476673994848	3012	0.543281828148723	2831	0.456606652654878	1803	0.0715994747375789	507	0.322215123116018	1841	9994
GO:0006940	regulation of smooth muscle contraction	0.0341575535655919	242	0.548681725105626	2863	1	3275	0.558990696320039	2833	0.139527683131371	791	10004
GO:0032372	negative regulation of sterol transport	0.132166462654332	831	1	5946	0.142509984712754	716	0.165476654678954	1111	0.238599463950853	1406	10010
GO:0032375	negative regulation of cholesterol transport	0.132166462654332	832	1	5947	0.142509984712754	717	0.165476654678954	1112	0.238599463950853	1407	10015
GO:0007160	cell-matrix adhesion	0.318715574051978	1730	0.386026034552631	2276	0.535283062413135	2026	0.43764024974678	2377	0.276110284993488	1610	10019
GO:0016055	Wnt signaling pathway	0.477145238816505	2309	0.846970062445999	3706	0.303268113698993	1322	0.226093529796187	1440	0.213127439229606	1253	10030
GO:0046578	regulation of Ras protein signal transduction	0.580655220171096	2619	0.418123377249185	2397	0.339028073575115	1453	0.147059669008019	998	0.473446510048177	2563	10030
GO:0031503	protein complex localization	0.123452941027711	781	0.409241434706254	2370	0.702852099965163	2488	0.15893626026268	1071	0.656001915772012	3321	10031
GO:0070201	regulation of establishment of protein localization	0.82180465220906	3275	0.0310892912043838	246	0.813711799822719	2781	0.846710279203306	3658	0.02028295365781	76	10036
GO:0045833	negative regulation of lipid metabolic process	0.595549029330997	2667	0.639201337002704	3157	0.594067803965871	2213	0.0889210149805945	628	0.233252408968618	1376	10041
GO:2000241	regulation of reproductive process	0.771263631481923	3148	0.0252197157499256	181	0.428609114551852	1729	0.0920661310030114	658	0.933619793171814	4327	10043
GO:0048704	embryonic skeletal system morphogenesis	0.47422952160431	2297	0.00758598728620872	60	0.202549295075412	952	0.565740759337277	2857	0.795637838856055	3878	10044
GO:0033500	carbohydrate homeostasis	0.934425611264016	3523	0.0800477669726769	630	0.930910935218991	3055	0.376652752346513	2127	0.125038740517335	709	10044
GO:0042593	glucose homeostasis	0.934425611264016	3524	0.0800477669726769	631	0.930910935218991	3056	0.376652752346513	2128	0.125038740517335	710	10049
GO:0007569	cell aging	0.128452681689756	812	0.40160046289219	2338	1	3409	0.423269570589097	2322	0.196891519463579	1172	10053
GO:0055074	calcium ion homeostasis	0.289479189460366	1597	0.0666851217706842	538	0.0345108252666365	175	0.767741316731526	3486	0.914211912316022	4257	10053
GO:0032355	response to estradiol	0.199819044989638	1209	0.244078910209799	1663	0.780918637313412	2682	0.527368321041612	2704	0.312609029025164	1796	10054
GO:0048568	embryonic organ development	0.434764630125191	2157	0.0420777041890553	341	0.575261671407659	2155	0.310335673203071	1826	0.717163758789076	3578	10057
GO:0050731	positive regulation of peptidyl-tyrosine phosphorylation	0.537387729499605	2486	0.603605506355862	3038	0.264667301959864	1177	0.346829275686756	1978	0.23446431996671	1384	10063
GO:0002685	regulation of leukocyte migration	0.750200286428696	3091	0.0240149342427601	167	0.414083093994508	1682	0.484109461349672	2562	0.473257224304532	2561	10063
GO:0010604	positive regulation of macromolecule metabolic process	0.809826073561067	3246	0.0750279038227132	597	0.425143307063589	1714	0.427108435221415	2340	0.389163249958453	2171	10068
GO:0050709	negative regulation of protein secretion	0.117565696697305	746	0.158841948239873	1189	1	4571	0.762067474622874	3464	0.0248278220688241	101	10071
GO:0051783	regulation of nuclear division	0.594773375542761	2666	0.384814859064964	2267	0.581502100099553	2175	0.189499400380853	1256	0.296523393019942	1717	10081
GO:0048545	response to steroid hormone	0.662545701742496	2856	0.239541350993761	1646	1	3254	0.261515012718451	1606	0.125715721747928	719	10081
GO:0097755	positive regulation of blood vessel diameter	0.486053084437001	2343	0.524153118044408	2769	0.479976808756863	1870	0.176185621225647	1165	0.341152345745775	1935	10082
GO:0030239	myofibril assembly	0.530575625497707	2469	0.571126409579864	2940	0.170784336365371	830	0.587952158954131	2937	0.157298227851249	906	10082
GO:0055088	lipid homeostasis	0.307594940093089	1681	0.361358300960203	2169	1	3365	0.13986828869259	963	0.335937286833768	1912	10090
GO:0019915	lipid storage	0.488931762243662	2352	0.171538150880217	1272	1	3342	0.175353430662608	1161	0.347819900494172	1969	10096
GO:0051704	multi-organism process	0.1589004547977	988	0.385272045326445	2270	0.530394684656953	2013	0.661309687098311	3158	0.290608854860612	1685	10114
GO:0009887	animal organ morphogenesis	0.36349752453766	1892	0.10264026418093	789	0.335040254419714	1438	0.868081161784712	3705	0.412657016563051	2293	10117
GO:0007186	G-protein coupled receptor signaling pathway	0.250203868981404	1445	0.720266326259677	3407	0.33000907594714	1421	0.678955630403532	3213	0.114135085667171	642	10128
GO:0007268	chemical synaptic transmission	0.295130059604892	1626	0.185750771450048	1359	0.987595570723525	3173	0.612898413490967	3019	0.166322422760003	965	10142
GO:0198738	cell-cell signaling by wnt	0.482491785036134	2333	0.850076785780836	3713	0.308264628020641	1337	0.230800487125756	1471	0.218930290077183	1290	10144
GO:0098916	anterograde trans-synaptic signaling	0.295130059604892	1627	0.185750771450048	1360	0.987595570723525	3174	0.612898413490967	3020	0.166322422760003	966	10147
GO:1902652	secondary alcohol metabolic process	0.204507030295295	1229	0.0981336927133337	749	0.788219458477791	2709	0.266488857014887	1630	0.784996041022952	3833	10150
GO:0045740	positive regulation of DNA replication	0.483944781443672	2339	0.167784268818325	1251	0.480014320700868	1871	0.175295969699919	1159	0.707924144456906	3534	10154
GO:0043408	regulation of MAPK cascade	0.814025646727386	3258	0.409927596848023	2372	0.17253500059438	838	0.22576224392993	1439	0.405924575317542	2253	10160
GO:0019953	sexual reproduction	0.0884525733616941	582	0.386096450272341	2278	0.788146894774653	2708	0.186044389941598	1228	0.666601719603691	3368	10164
GO:1903530	regulation of secretion by cell	0.619608905343592	2750	0.326198280684656	2029	0.754236376584273	2613	0.508584955744989	2639	0.0352654464876463	140	10171
GO:0050730	regulation of peptidyl-tyrosine phosphorylation	0.728268233021585	3023	0.322850055499723	2007	0.248546976823014	1127	0.575178927191495	2886	0.191602758593924	1130	10173
GO:0042592	homeostatic process	0.248243108574154	1439	0.149885663201669	1128	0.312797580718635	1360	0.590186105770477	2942	0.65514741651967	3319	10188
GO:0048863	stem cell differentiation	0.431755272928341	2147	0.717789908074773	3398	0.41403047136199	1681	0.545852085137191	2770	0.0442899211220909	195	10191
GO:0043393	regulation of protein binding	0.042875619983055	291	0.31100917321806	1950	0.716271483564459	2524	0.345941265960999	1974	0.68756765002122	3458	10197
GO:0071407	cellular response to organic cyclic compound	0.907687029043775	3483	0.0728749191540797	580	0.96267645071293	3123	0.152813933751893	1032	0.34985828592241	1984	10202
GO:0016053	organic acid biosynthetic process	0.377980641709718	1956	0.0662702840418494	535	0.602903931408353	2230	0.149972092991249	1012	0.997119802782323	4472	10205
GO:0046394	carboxylic acid biosynthetic process	0.377980641709718	1957	0.0662702840418494	536	0.602903931408353	2231	0.149972092991249	1013	0.997119802782323	4473	10210
GO:0030217	T cell differentiation	0.482058855764217	2331	0.168299862741545	1255	1	3418	0.19323166505403	1273	0.340768851229143	1933	10210
GO:0006874	cellular calcium ion homeostasis	0.26758926739852	1518	0.118194927591609	904	0.0294725124156815	141	0.748290086156343	3427	0.901040054237525	4229	10219
GO:0046634	regulation of alpha-beta T cell activation	0.556382401545143	2544	0.234290622571931	1619	0.559139928540567	2101	0.252169928630487	1561	0.436131588001635	2399	10224
GO:0007034	vacuolar transport	0.0122580661731058	95	0.450138742597931	2515	0.386699957380018	1579	0.462434211287563	2471	0.715299190789789	3572	10232
GO:0009719	response to endogenous stimulus	0.416124091571769	2086	0.0395130569328867	319	0.984555601982268	3165	0.412684737018831	2284	0.433069734733692	2382	10236
GO:0099536	synaptic signaling	0.300400230529824	1642	0.190024076981448	1390	0.987999477298626	3177	0.619192920145876	3035	0.171705736648148	996	10240
GO:0006066	alcohol metabolic process	0.392460384997193	1995	0.153944963195062	1162	0.95921621264096	3117	0.498148832130713	2600	0.231869771157978	1366	10240
GO:0099537	trans-synaptic signaling	0.300400230529824	1643	0.190024076981448	1391	0.987999477298626	3178	0.619192920145876	3036	0.171705736648148	997	10245
GO:0071495	cellular response to endogenous stimulus	0.696249737685537	2930	0.0237751923455575	161	0.995237268198972	3200	0.267684475106508	1638	0.417999989375913	2316	10245
GO:0051146	striated muscle cell differentiation	0.454639771325321	2229	0.740295235082332	3459	0.127873355969281	658	0.226459651855497	1444	0.449130835895598	2456	10246
GO:0048562	embryonic organ morphogenesis	0.452439574678226	2218	0.0526004002090259	434	0.262049418757782	1163	0.76574049074166	3475	0.566498475903645	2960	10250
GO:0050870	positive regulation of T cell activation	1	4375	0.115940085797643	892	0.398290681370597	1629	0.506832947716009	2632	0.127142695158764	726	10254
GO:0033138	positive regulation of peptidyl-serine phosphorylation	0.668879309131568	2872	0.120948909017786	927	0.292164094783603	1287	0.365623346947581	2077	0.599940516433789	3096	10259
GO:0050866	negative regulation of cell activation	0.834631538303053	3310	0.605403959897796	3043	0.0349206600944931	177	0.0624877862830958	445	0.646728664260158	3286	10261
GO:0002696	positive regulation of leukocyte activation	1	4285	0.157556935325498	1179	0.219057282627137	1020	0.733175210948597	3380	0.0740095308235453	397	10261
GO:0014706	striated muscle tissue development	0.71162986699609	2973	0.164005749777087	1224	0.512734974680948	1961	0.337165658858699	1936	0.389384854023728	2173	10267
GO:0009952	anterior/posterior pattern specification	0.586057110524207	2641	0.00182413756542488	13	0.56823923911944	2124	1	4362	0.19181570776288	1131	10271
GO:0034504	protein localization to nucleus	0.424401141956697	2121	0.107512996205406	826	0.925342838131234	3041	0.548193988568555	2781	0.258931626495526	1509	10278
GO:1903393	positive regulation of adherens junction organization	0.0447698001031795	307	0.317838167184167	1980	1	3509	0.332032139363306	1922	0.47461910782964	2567	10285
GO:0048706	embryonic skeletal system development	0.34876062454455	1838	0.000444915594392861	4	0.333638608609258	1432	0.714735263546923	3326	0.74495885911924	3685	10285
GO:0030178	negative regulation of Wnt signaling pathway	0.49599761361932	2370	0.332434872556337	2054	0.730731176257446	2559	0.364825663281619	2074	0.208850571057323	1230	10287
GO:1901990	regulation of mitotic cell cycle phase transition	0.0463098392589465	317	0.602484831484031	3036	0.946259383125714	3097	0.0889802815140224	629	0.628635800365469	3213	10292
GO:1903391	regulation of adherens junction organization	0.0635651146407741	433	0.637015518290714	3152	1	3508	0.299140098240689	1782	0.241504402999015	1417	10292
GO:0009967	positive regulation of signal transduction	0.750327018231339	3092	0.219712762706095	1551	0.736074006892568	2574	0.355491209437656	2014	0.181444602792235	1062	10293
GO:0030111	regulation of Wnt signaling pathway	0.276077429053129	1551	0.714918759136033	3386	0.805260250384565	2756	0.14006721533734	964	0.283144454172659	1637	10294
GO:0007346	regulation of mitotic cell cycle	0.0201806154586781	137	0.612575618785154	3070	0.941887801526622	3081	0.0516710086040884	362	0.736011742131512	3645	10295
GO:0035850	epithelial cell differentiation involved in kidney development	1	4054	0.175872685002048	1294	0.00465606423220066	9	0.565333300058274	2855	0.370676836194754	2085	10297
GO:0003206	cardiac chamber morphogenesis	0.111055855271563	717	0.596531676153768	3018	0.536919591749831	2030	0.639572504131157	3094	0.24590401203274	1441	10300
GO:0071677	positive regulation of mononuclear cell migration	0.170680374577731	1070	0.201144433437281	1443	0.176227564155825	848	1	5243	0.29260594749607	1698	10302
GO:0007044	cell-substrate junction assembly	0.171128076934254	1077	0.792965578426078	3596	1	3407	0.0907603121265429	649	0.269126602053508	1573	10302
GO:0023061	signal release	0.63835072020342	2791	0.0804238071002799	635	0.971863109346009	3139	0.610072263746708	3005	0.129185759720685	736	10306
GO:0010927	cellular component assembly involved in morphogenesis	0.354165221742219	1855	0.404051395304772	2346	0.348120852356509	1476	0.76954261013896	3491	0.193621832698638	1144	10312
GO:1903829	positive regulation of cellular protein localization	0.706194417490823	2959	0.0415802175603592	334	0.504648885189396	1940	0.802819832879138	3559	0.262130761934981	1536	10328
GO:0031589	cell-substrate adhesion	0.1424581584911	888	0.520740569046657	2761	0.801327043530475	2744	0.579356951391612	2903	0.176770748083332	1034	10330
GO:0006479	protein methylation	0.607957097960491	2708	0.666559576471725	3238	0.866652182467688	2929	0.202007431777809	1322	0.0334419480253891	135	10332
GO:0048536	spleen development	0.0907403310905439	599	0.429253643419113	2440	1	3451	0.450976119995581	2433	0.240247746677409	1412	10335
GO:1901987	regulation of cell cycle phase transition	0.0602569102135018	415	0.648740269330135	3185	0.956371404813036	3115	0.026253503990479	178	0.684696516816876	3444	10337
GO:0008213	protein alkylation	0.607957097960491	2709	0.666559576471725	3239	0.866652182467688	2930	0.202007431777809	1323	0.0334419480253891	136	10337
GO:0050798	activated T cell proliferation	1	3788	0.062960557530303	510	1	3453	0.00782822850521377	55	0.466547772802	2534	10340
GO:0006796	phosphate-containing compound metabolic process	0.808524969610274	3243	0.853550248571131	3725	0.181036246114626	864	0.295671980612949	1764	0.132896138348146	754	10350
GO:0007626	locomotory behavior	0.75148125227631	3098	0.567466212616725	2925	0.12323134672729	630	0.612204965835319	3016	0.121722947927805	686	10355
GO:0070988	demethylation	0.473730959293292	2294	0.16157224658545	1200	0.132954460499989	680	0.526123850070285	2702	0.694717451232246	3481	10357
GO:0035107	appendage morphogenesis	0.918948038765083	3498	0.12965585375118	991	0.912434124385579	3019	0.168867820380931	1127	0.298437916255872	1723	10358
GO:0035108	limb morphogenesis	0.918948038765083	3499	0.12965585375118	992	0.912434124385579	3020	0.168867820380931	1128	0.298437916255872	1724	10363
GO:0010638	positive regulation of organelle organization	0.600203780569883	2682	0.914517347618089	3830	0.580463205729336	2171	0.0795141654347705	570	0.189085333885066	1114	10367
GO:0051056	regulation of small GTPase mediated signal transduction	0.618944889082697	2747	0.691178574576443	3310	0.12466395306416	640	0.130715943251047	912	0.521663381947548	2761	10370
GO:0031328	positive regulation of cellular biosynthetic process	0.694907765137105	2926	0.00182458486730212	14	0.388985687373313	1591	0.840230646282403	3644	0.392835895118112	2196	10371
GO:0040013	negative regulation of locomotion	0.470746560164151	2281	0.207693587477682	1490	0.688966263256789	2443	0.408729553589589	2261	0.333951831967658	1902	10377
GO:0030307	positive regulation of cell growth	0.0533966969187852	363	0.896276319932071	3812	0.320538303164939	1387	0.0902909422424544	648	0.888268496848691	4172	10382
GO:0055086	nucleobase-containing small molecule metabolic process	0.792144354473199	3205	0.102991231869799	791	0.64881802024293	2340	0.174502915264621	1153	0.555522345705176	2906	10395
GO:0044057	regulation of system process	0.642849974514578	2806	0.442829010813274	2489	0.629538624944142	2293	0.148594073420935	1006	0.313987128548435	1802	10396
GO:0060359	response to ammonium ion	0.0659703214211682	445	0.504035387638318	2702	1	3315	0.832840393226595	3634	0.0615708437242187	309	10405
GO:0030036	actin cytoskeleton organization	0.0962450566593968	634	0.870126217080599	3757	0.365043958667017	1517	0.574384672220489	2882	0.277585430905726	1615	10405
GO:0002790	peptide secretion	0.725306001790962	3014	0.0800115932187419	629	0.984259116762383	3164	0.715096011513526	3328	0.0549321962689556	277	10412
GO:0000082	G1/S transition of mitotic cell cycle	0.0715213883332779	485	0.408297843328381	2363	0.545856302428982	2064	0.426426643045595	2335	0.616900762962893	3168	10415
GO:0010038	response to metal ion	0.298766618803281	1636	0.0214121468803852	149	0.699222366974588	2475	0.410844343325469	2272	0.797871095301726	3883	10415
GO:0050896	response to stimulus	0.960946094983548	3563	0.159240018013927	1192	0.432396899708303	1743	0.737661254116563	3394	0.0963568078822388	524	10416
GO:0046716	muscle cell cellular homeostasis	0.170710914574975	1071	0.192079253997849	1401	0.171505136156771	834	0.194986170256923	1282	1	5829	10417
GO:0050905	neuromuscular process	0.417400451582043	2091	0.461552370387284	2554	0.404041405417696	1649	0.501549388727116	2608	0.259704961361509	1518	10420
GO:0051271	negative regulation of cellular component movement	0.438272097467753	2167	0.182480746970419	1337	0.661419298802195	2373	0.375934771521052	2124	0.440426160813557	2421	10422
GO:0061097	regulation of protein tyrosine kinase activity	0.557353563882318	2547	0.227030234167775	1592	0.187947889359757	895	0.604756337104627	2989	0.438247856003457	2406	10429
GO:0042346	positive regulation of NF-kappaB import into nucleus	0.176486237827963	1102	0.211343649115938	1511	1	4719	0.205256716599252	1340	0.306716999566892	1758	10430
GO:0050772	positive regulation of axonogenesis	0.0331873446947945	237	0.379816072076836	2252	0.330326559167271	1422	0.419387607595912	2309	0.896131474145694	4211	10431
GO:0002763	positive regulation of myeloid leukocyte differentiation	0.423839882243426	2115	0.461343048544795	2553	0.421485521209582	1708	0.474473104913634	2521	0.262042459141348	1535	10432
GO:0060537	muscle tissue development	0.738835920049885	3057	0.103420735075826	794	0.547207055783916	2070	0.372451330715043	2111	0.43635278493451	2400	10432
GO:0044281	small molecule metabolic process	0.952519447150093	3547	0.017648576702971	113	0.562226772886469	2111	0.0722275331275244	513	0.881579707682816	4149	10433
GO:0045807	positive regulation of endocytosis	0.169633791078154	1056	0.470078238198206	2586	0.410369391624041	1674	0.228455705428281	1456	0.740144353940222	3662	10434
GO:0006811	ion transport	0.219933888208921	1312	0.319085164355554	1991	0.203877848015476	964	0.734252368015535	3382	0.527694785522921	2786	10435
GO:2000146	negative regulation of cell motility	0.604208147056255	2694	0.141266530255977	1069	0.82269072841661	2801	0.312705504141759	1841	0.359302758384629	2038	10443
GO:0060078	regulation of postsynaptic membrane potential	0.868251099463879	3387	0.0230197002456778	155	0.587123955880518	2192	0.909827652609582	3778	0.162146267559404	936	10448
GO:0048167	regulation of synaptic plasticity	0.682721389219209	2905	0.042855258452903	353	0.900736532615796	3001	0.521752864727483	2690	0.258478510431475	1506	10455
GO:0045580	regulation of T cell differentiation	0.769067038866945	3143	0.224012261238021	1576	1	3447	0.0955673604540347	688	0.274967876586444	1602	10456
GO:0010647	positive regulation of cell communication	0.862398301357634	3374	0.293626744017049	1886	0.782415900929938	2685	0.360675086175816	2052	0.0863399992769392	471	10468
GO:0001889	liver development	0.0893217765814726	585	0.116774784609586	896	0.813031681355653	2778	0.312651875486865	1840	0.957004670226392	4375	10474
GO:0010033	response to organic substance	0.763233865229319	3124	0.177011403975271	1302	0.522410257352392	1992	0.855444447837933	3678	0.0722601640574075	380	10476
GO:0032890	regulation of organic acid transport	1	3667	0.435350748562212	2459	0.396408013213915	1620	0.443150845497965	2402	0.0644172755874362	330	10478
GO:0051046	regulation of secretion	0.709445651495689	2966	0.306718395893797	1940	0.823606471174836	2810	0.483495431214066	2558	0.0467283300341971	208	10482
GO:0035929	steroid hormone secretion	1	5063	0.203293344531154	1458	0.180982433160763	863	0.204313930683006	1335	0.308026735088891	1765	10484
GO:0006793	phosphorus metabolic process	0.848174218043498	3344	0.803656561064139	3616	0.133205474574528	681	0.296141166201777	1766	0.185628169459143	1092	10499
GO:0071702	organic substance transport	0.582701252816252	2630	0.0845087561241014	665	0.634372184224402	2313	0.9790817543968	3849	0.179556530761513	1049	10506
GO:0031032	actomyosin structure organization	0.085400908647438	560	0.477641349878832	2604	0.671495947466561	2401	0.293196696482239	1746	0.625004913809077	3199	10510
GO:0060627	regulation of vesicle-mediated transport	0.0999154067605229	654	0.575672047854741	2952	0.793956005106479	2723	0.191877223945693	1268	0.557184557328255	2914	10511
GO:0030301	cholesterol transport	0.210792755127212	1265	0.622532029374541	3093	0.576510551704369	2157	0.0174044665235803	121	0.796810694884412	3880	10516
GO:0048659	smooth muscle cell proliferation	0.471528927721993	2285	0.8333500540163	3681	0.795723986436877	2728	0.118338225706331	838	0.168928904094255	985	10517
GO:0055065	metal ion homeostasis	0.277028409127903	1556	0.0906660379559916	708	0.0875474353177056	454	0.846624808172912	3656	0.880687156785128	4147	10521
GO:0030809	negative regulation of nucleotide biosynthetic process	0.4487802107563	2206	0.143521749910199	1085	1	4491	0.513734227906355	2655	0.0242303440435886	92	10529
GO:0030856	regulation of epithelial cell differentiation	0.0254286391993945	171	0.285775350646552	1849	0.227190906289753	1062	1	4380	0.594365312333777	3071	10533
GO:0090398	cellular senescence	0.0388529518507572	268	0.56716102374707	2924	1	3489	0.585986291777564	2927	0.160408485599424	927	10535
GO:1901605	alpha-amino acid metabolic process	0.880250945011506	3415	0.0926701898834492	721	0.158029517173727	778	0.215901567967983	1391	0.901756826250294	4231	10536
GO:0048232	male gamete generation	0.0102660692106725	78	0.478044869540238	2606	0.992734527684126	3190	0.196118466530623	1286	0.669001188402188	3379	10539
GO:0009891	positive regulation of biosynthetic process	0.713100732308087	2976	0.00223556814858086	17	0.410441418872977	1675	0.796134494295874	3544	0.420848836358609	2327	10539
GO:0032092	positive regulation of protein binding	0.105586323715335	687	0.357043187041403	2155	0.673248129767375	2403	0.38003643927517	2139	0.615082337590023	3158	10542
GO:0006875	cellular metal ion homeostasis	0.170951269371588	1074	0.262085243229224	1744	0.041842973178413	213	0.74876271373115	3428	0.862671316378712	4084	10543
GO:0001101	response to acid chemical	0.73838921251055	3055	0.136218002818154	1040	0.32375591624384	1401	0.156850640538277	1058	0.834024280401663	3993	10547
GO:0030336	negative regulation of cell migration	0.57292593900265	2591	0.12103798863636	929	0.802684140496989	2748	0.281127909228275	1692	0.479507280200989	2588	10548
GO:0070482	response to oxygen levels	0.445803308348393	2194	0.215055753732011	1529	0.428079597210467	1726	0.56514936391657	2853	0.404873090250962	2247	10549
GO:1900372	negative regulation of purine nucleotide biosynthetic process	0.4487802107563	2207	0.143521749910199	1086	1	4514	0.513734227906355	2656	0.0242303440435886	93	10556
GO:1903034	regulation of response to wounding	0.8621036927356	3373	0.64806807702815	3183	0.309632566115515	1343	0.412805479126169	2286	0.0708404708854737	371	10556
GO:0048668	collateral sprouting	0.346903635804424	1834	0.368226853728937	2197	0.337276045329077	1448	0.40008047061993	2230	0.542372024484619	2851	10560
GO:0033762	response to glucagon	0.430710214267516	2145	0.465265156552018	2569	0.426105541550111	1718	0.481929246411652	2546	0.27169948867862	1585	10563
GO:0042733	embryonic digit morphogenesis	0.663313217286295	2859	0.0284884765533566	221	0.651100073306193	2347	0.724159356123873	3351	0.311453628081647	1788	10566
GO:0007093	mitotic cell cycle checkpoint	0.011259347971633	90	0.61619752141409	3078	0.542827783404355	2052	0.349688933458571	1990	0.664384010638164	3362	10572
GO:0046661	male sex differentiation	0.301270921973402	1646	1	4454	0.295019787051402	1299	0.658619456981241	3146	0.00912596760191613	27	10572
GO:1900543	negative regulation of purine nucleotide metabolic process	0.579121835217153	2612	0.0719639200413941	571	1	3887	0.641136034205645	3099	0.074698249043025	404	10573
GO:0061008	hepaticobiliary system development	0.0932859490715137	613	0.122053021195993	936	0.817711290543674	2787	0.320007063734985	1869	0.959152189543293	4378	10583
GO:0050995	negative regulation of lipid catabolic process	0.210704418296766	1262	0.237675374748736	1638	1	3605	1	4047	0.00959726605753929	31	10583
GO:1901264	carbohydrate derivative transport	1	4398	0.0291167899956977	233	0.437986133347767	1758	0.479565925612164	2537	0.287423388348967	1657	10583
GO:0046580	negative regulation of Ras protein signal transduction	0.126580932773829	802	0.147145967045845	1111	0.120824786308469	619	0.516869456075915	2670	1	5383	10585
GO:2000677	regulation of transcription regulatory region DNA binding	1	4776	0.134137394148918	1023	0.110188306722838	562	0.488585297143966	2580	0.286195825325435	1648	10589
GO:0045980	negative regulation of nucleotide metabolic process	0.580940754861541	2622	0.073031053680214	583	1	3867	0.643000540461693	3104	0.0757041247504375	414	10590
GO:0033002	muscle cell proliferation	0.702038640735292	2946	0.511642227101484	2726	0.913429131048409	3024	0.0265631205035771	182	0.294390072082906	1712	10590
GO:0002674	negative regulation of acute inflammatory response	1	4522	0.126759999644675	971	1	4230	0.124488630905082	877	0.00116819021644203	1	10601
GO:0060322	head development	0.437577094771873	2163	0.223821142351262	1574	0.0722671216960365	378	0.956757043221712	3826	0.499397754917428	2669	10610
GO:0032388	positive regulation of intracellular transport	0.753456915254543	3104	0.0734680423263926	590	0.540935600128524	2045	0.664435681347531	3170	0.293240686963891	1701	10610
GO:0061437	renal system vasculature development	0.0677252699328708	462	1	4290	0.0656552071385778	350	0.0928528154519694	664	1	4850	10616
GO:0009117	nucleotide metabolic process	0.852475782159752	3346	0.118638585211027	905	0.572266279929433	2144	0.199283449615397	1307	0.557824591213816	2918	10620
GO:0061440	kidney vasculature development	0.0677252699328708	463	1	4291	0.0656552071385778	351	0.0928528154519694	665	1	4851	10621
GO:0044283	small molecule biosynthetic process	0.468899120243946	2276	0.0968158858309735	742	0.912506758104741	3021	0.0240277068671232	162	0.974877422304363	4422	10623
GO:1903708	positive regulation of hemopoiesis	0.85654181823723	3353	0.362468592297012	2177	0.29683126844229	1307	0.39218870358508	2192	0.273144487296166	1596	10625
GO:0051321	meiotic cell cycle	0.198293013969886	1203	0.0152467071887078	101	0.659120147320809	2362	0.472818518228836	2515	0.984869748222364	4445	10626
GO:0007283	spermatogenesis	0.00795378968381702	65	0.443725833687651	2493	1	3706	0.171257386018906	1141	0.630307173040484	3226	10631
GO:1903827	regulation of cellular protein localization	0.604677562952895	2695	0.118134488869067	903	0.851169576935643	2882	0.745788856607622	3420	0.129640242167601	737	10637
GO:0032101	regulation of response to external stimulus	0.456298408023432	2238	0.329862098696363	2038	0.122323081903321	626	0.64032655839962	3097	0.491979827393101	2644	10643
GO:0006906	vesicle fusion	0.260906959098395	1488	0.134912648550164	1025	0.828876708751473	2827	0.612258138290967	3017	0.411731639016266	2287	10644
GO:0035023	regulation of Rho protein signal transduction	0.831509351450287	3301	0.580633048919115	2966	0.520305410250445	1989	0.159442042092261	1076	0.223090184921085	1314	10646
GO:0033619	membrane protein proteolysis	0.133346631417178	839	1	4575	0.130227625166	667	0.162275637241247	1094	0.693372491005108	3476	10651
GO:1903532	positive regulation of secretion by cell	0.897665420799865	3460	0.807093475171817	3625	0.181549008173638	868	0.460717944769895	2466	0.0504032058333366	232	10651
GO:0022408	negative regulation of cell-cell adhesion	0.782056791518548	3175	0.825891014580507	3665	0.45428580262345	1794	0.0345671532189624	241	0.309818504377432	1779	10654
GO:0048771	tissue remodeling	0.818102654708032	3265	0.304407335111447	1934	0.510768038468876	1955	0.0511736046998017	359	0.611247279337438	3146	10659
GO:0090407	organophosphate biosynthetic process	0.926977113466657	3513	0.103097595814543	792	0.993497342332163	3193	0.116640388654825	827	0.422855734988582	2335	10660
GO:0061458	reproductive system development	0.416746115405015	2088	0.516924999052652	2751	0.580679771997223	2173	0.394493894354936	2202	0.246890135700401	1449	10663
GO:0021761	limbic system development	0.189953788554279	1167	0.487188800704642	2644	0.179477563064843	861	1	5208	0.139571214063914	793	10673
GO:1902275	regulation of chromatin organization	0.856577278455114	3354	0.631569028520672	3130	0.850872382249992	2881	0.0710888476600753	503	0.141640203061578	807	10675
GO:0019827	stem cell population maintenance	0.152818015568649	950	0.077257263349245	612	0.601238953842411	2226	0.692436485500696	3256	0.732293830973555	3632	10676
GO:0051128	regulation of cellular component organization	0.627267244642346	2771	0.871848940889504	3763	0.739911259725912	2582	0.0979914649336488	702	0.150368325386988	858	10676
GO:0034199	activation of protein kinase A activity	0.221918238633819	1320	1	4660	0.219156221767931	1023	0.258412325440531	1591	0.371120908194552	2088	10682
GO:0002576	platelet degranulation	1	3616	0.153312610722817	1158	0.329064877893381	1418	0.0470331172465553	332	0.886737002402378	4170	10694
GO:0030326	embryonic limb morphogenesis	0.890503470688029	3439	0.208537952707075	1493	0.88251250672891	2957	0.257632043923347	1585	0.20747941124738	1226	10700
GO:0051092	positive regulation of NF-kappaB transcription factor activity	0.218180769251292	1307	0.538499718440224	2813	0.470810437802977	1847	0.552744868457789	2800	0.341335421022357	1936	10703
GO:0035113	embryonic appendage morphogenesis	0.890503470688029	3440	0.208537952707075	1494	0.88251250672891	2958	0.257632043923347	1586	0.20747941124738	1227	10705
GO:0043406	positive regulation of MAP kinase activity	0.839469000316187	3321	0.705192430031173	3356	0.625927614222268	2285	0.0365380405640709	252	0.256372985482658	1494	10708
GO:0090101	negative regulation of transmembrane receptor protein serine/threonine kinase signaling pathway	0.182432284014282	1131	0.220353159602256	1554	0.767114740789244	2650	0.520168706479223	2683	0.507654222941351	2692	10710
GO:0051049	regulation of transport	0.86971544977831	3394	0.0215973315949039	150	0.634016060667034	2312	0.683418414290829	3230	0.280786177218074	1626	10712
GO:0019068	virion assembly	0.0564529559875338	383	0.349413805775847	2121	0.311847512810458	1354	1	5989	0.151996994473779	870	10717
GO:0046942	carboxylic acid transport	0.380762358024435	1966	0.689760421206183	3305	0.0369924907316381	192	0.700019819807727	3286	0.347788153527788	1968	10717
GO:0051705	multi-organism behavior	0.630357297911731	2776	0.0931617176180207	722	0.250392917026724	1133	0.690540621250639	3249	0.54192197408143	2850	10730
GO:0098727	maintenance of cell number	0.155626736301446	961	0.0791219851672457	624	0.604958143913642	2234	0.695446054478848	3268	0.736308015929374	3647	10734
GO:0032835	glomerulus development	0.626523589635313	2768	0.659654577421485	3220	0.00264439617157852	4	0.324477806787057	1895	0.541270852912289	2848	10735
GO:0045824	negative regulation of innate immune response	0.351063631489831	1846	1	3916	1	3216	0.0890627433781786	631	0.192074284355957	1133	10742
GO:0006996	organelle organization	0.431188847812229	2146	0.7881505539376	3578	0.717165684815335	2527	0.404984259559515	2244	0.0521067538389551	248	10743
GO:0015711	organic anion transport	0.322315689815498	1740	0.276171035887807	1809	0.0928380412039882	481	0.786274986798232	3529	0.622281034741285	3188	10747
GO:0007420	brain development	0.373805503114237	1946	0.368333518177029	2198	0.0908586632392772	470	0.989779714708557	3859	0.411243921272819	2281	10754
GO:0006879	cellular iron ion homeostasis	0.117414298577375	745	1	4046	0.439933929257897	1768	0.480514786853611	2539	0.287951890819539	1658	10756
GO:0071902	positive regulation of protein serine/threonine kinase activity	0.60879525752344	2717	0.850823668733361	3716	0.786388628933994	2702	0.0243807978152933	164	0.248770477170221	1458	10757
GO:0055072	iron ion homeostasis	0.211678823816518	1270	0.622297110655589	3092	0.571707678879771	2140	0.621444944880149	3041	0.206048946981338	1216	10759
GO:0001678	cellular glucose homeostasis	0.832853626691447	3305	0.132720178642475	1012	0.82631403673931	2821	0.611396084686907	3010	0.10955874051652	613	10761
GO:0071229	cellular response to acid chemical	0.704348558558944	2953	0.136599034970022	1044	0.431641215841209	1740	0.156084618999185	1054	0.830035523617774	3986	10777
GO:0051726	regulation of cell cycle	0.0108643873334779	85	0.6995349005622	3338	0.945049166772852	3090	0.0231890520238816	154	0.872387702857812	4115	10782
GO:0033365	protein localization to organelle	0.343169311152276	1825	0.269533742260928	1781	0.886960107910043	2968	0.634992135269455	3074	0.193164497494375	1140	10788
GO:1901699	cellular response to nitrogen compound	0.779144708314197	3165	0.0838968593341417	662	0.874967717340365	2949	0.177715293838057	1174	0.540978685788052	2846	10796
GO:0006753	nucleoside phosphate metabolic process	0.857365152127757	3357	0.123636251892345	949	0.580918718923421	2174	0.206457416009557	1343	0.569391095171794	2978	10801
GO:0010564	regulation of cell cycle process	0.0486741713472742	340	0.645153216212257	3178	0.94936526220472	3102	0.0600333809091514	427	0.764435630267026	3756	10803
GO:0006468	protein phosphorylation	0.601122144661725	2686	0.852837375386042	3722	0.0134745285446897	47	0.463685205541911	2477	0.328304617598244	1871	10803
GO:0007276	gamete generation	0.023621974391741	161	0.414309790659496	2387	0.747936677546071	2597	0.291432944915582	1743	0.8112909475489	3918	10806
GO:0050873	brown fat cell differentiation	0.370865209845552	1927	0.404795931972424	2348	0.0748743012729592	388	1	4930	0.205985993921635	1215	10808
GO:0071827	plasma lipoprotein particle organization	0.0611632801348375	421	0.37128599659179	2215	0.330719571721674	1424	1	3996	0.520764993262639	2754	10810
GO:0023056	positive regulation of signaling	0.867107367427515	3383	0.301758873669257	1921	0.788684077818571	2710	0.456550944348427	2458	0.0665731430882429	344	10816
GO:0048736	appendage development	0.94019247405757	3533	0.182069853190049	1331	0.934830168255895	3066	0.228640451387127	1460	0.244441559403408	1432	10822
GO:0035051	cardiocyte differentiation	0.579656788765965	2614	0.636811103033861	3150	0.0438349986957029	223	0.204002602963731	1334	0.698773441539597	3502	10823
GO:0060173	limb development	0.94019247405757	3534	0.182069853190049	1332	0.934830168255895	3067	0.228640451387127	1461	0.244441559403408	1433	10827
GO:0034440	lipid oxidation	0.276260507202868	1553	0.324007942234313	2012	0.638147542359041	2319	0.685611365924559	3236	0.293845557606895	1708	10828
GO:0006950	response to stress	0.654942604774551	2831	0.860555883812416	3735	0.354611433720494	1491	0.304845378702549	1804	0.167146541368591	970	10831
GO:0030072	peptide hormone secretion	0.611074466629837	2722	0.135323089846283	1032	0.955867571309634	3113	0.975401055986303	3844	0.0303869280157843	122	10833
GO:0048675	axon extension	0.493940963710402	2364	0.535275957016314	2799	0.0767776828762066	398	0.130269507020913	906	0.95345057597526	4370	10837
GO:0033044	regulation of chromosome organization	0.474416081646354	2299	0.75776634685112	3506	0.677652455352223	2420	0.219619006320999	1408	0.204632649991887	1206	10839
GO:0015833	peptide transport	0.572689408838238	2590	0.119322899289719	912	0.857805665868561	2899	0.962538747330614	3834	0.107078398507685	604	10839
GO:0090174	organelle membrane fusion	0.271037623910969	1530	0.142594561228838	1077	0.834850776987335	2845	0.621479586794623	3042	0.426346564034251	2348	10842
GO:0072503	cellular divalent inorganic cation homeostasis	0.311660563207324	1700	0.14858031780296	1118	0.0400352068613377	205	0.785759196584884	3526	0.925338555200375	4294	10843
GO:0050808	synapse organization	0.75062292618091	3093	0.133924338963371	1019	0.736362265976858	2576	0.313022589936618	1846	0.417422968283658	2314	10848
GO:0042158	lipoprotein biosynthetic process	1	3732	0.529913000971188	2783	0.0695924972845242	364	0.834112332124105	3637	0.0646638182501035	332	10848
GO:0060343	trabecula formation	0.034694326521794	243	0.28244666852916	1835	0.033953355319129	172	1	8032	0.102623312967232	567	10849
GO:0072330	monocarboxylic acid biosynthetic process	0.309293109777005	1688	0.182183464849929	1334	0.580139107040723	2168	0.188478787609733	1247	0.973847712986786	4417	10854
GO:0043112	receptor metabolic process	0.139675415285391	873	0.893978396540734	3805	0.587012786548289	2190	0.407834492545584	2255	0.30270553142271	1738	10861
GO:0051301	cell division	0.0330895550605849	234	0.450339036565708	2518	0.624031910609814	2282	0.213932559032211	1387	0.982105514208216	4442	10863
GO:0006954	inflammatory response	0.705998530651183	2957	0.0452442881264128	378	0.398544377221651	1630	0.828624741250465	3626	0.409577449499344	2273	10864
GO:0043900	regulation of multi-organism process	0.977258966029716	3587	0.801813554769143	3610	0.0814988250677352	425	0.435424781906197	2374	0.151924492464836	869	10865
GO:0007565	female pregnancy	0.264884041229362	1512	0.149134857964131	1121	0.265357840379801	1180	0.615645092573501	3028	0.844339756100072	4027	10868
GO:0042742	defense response to bacterium	0.170585464679316	1069	0.259225125917314	1730	1	3722	0.826128856074687	3620	0.128798296931241	735	10876
GO:0006952	defense response	0.789132690575754	3199	0.21154424323638	1512	0.285005935976533	1251	0.712902377383289	3317	0.273896328145351	1599	10878
GO:0050885	neuromuscular process controlling balance	0.523128365914216	2452	0.189778366936123	1389	0.512863182927548	1962	0.582584814935677	2911	0.388079505985053	2167	10881
GO:0009628	response to abiotic stimulus	0.261980113232278	1491	0.424128888464921	2423	0.164782415480705	806	0.569478084195038	2866	0.649383255861627	3296	10882
GO:0007049	cell cycle	0.0455272436786719	314	0.574601771774677	2947	0.963781587383664	3126	0.0191598764460871	132	0.95202883974487	4367	10886
GO:0001656	metanephros development	1	3925	0.179393521574491	1319	0.143497348894698	723	0.21062769270819	1365	0.711889874308991	3558	10890
GO:0002791	regulation of peptide secretion	0.733067149062336	3042	0.196500981192006	1415	0.960109950767128	3120	0.698052227865554	3275	0.0106543418711703	40	10892
GO:0070372	regulation of ERK1 and ERK2 cascade	0.55282574391516	2534	0.111578258868682	852	0.555454841663363	2091	0.256445314446773	1580	0.786123343814778	3836	10893
GO:0048566	embryonic digestive tract development	0.442769569121836	2181	0.471197576216314	2587	0.436921581348176	1755	0.151225174069894	1018	0.662907979041758	3357	10898
GO:0072507	divalent inorganic cation homeostasis	0.362600709934094	1882	0.100746642502798	773	0.0546708280641017	282	0.824202707325647	3613	0.946512252545763	4356	10906
GO:0045214	sarcomere organization	0.417950925526473	2095	0.453519027631708	2529	0.416357499358838	1692	1	4193	0.0741383952335107	399	10908
GO:0006694	steroid biosynthetic process	0.292725615969529	1611	0.167091947654024	1248	0.287970454048419	1268	0.36696901194636	2084	1	4708	10919
GO:0008361	regulation of cell size	0.0245462626556126	165	0.702158476794477	3346	0.368493771143263	1527	0.266112608450984	1627	0.916889993661881	4262	10927
GO:0030308	negative regulation of cell growth	0.881105482501194	3417	0.679053232531659	3272	0.615668979118907	2265	0.233800539441252	1483	0.0935836782412476	504	10941
GO:0015849	organic acid transport	0.393886795808454	1998	0.702621299814328	3348	0.0405857258894351	209	0.713275714072401	3319	0.366468321254936	2068	10942
GO:0007162	negative regulation of cell adhesion	0.765498042586135	3129	0.820781983036056	3653	0.766426013048421	2648	0.00577476678676014	38	0.252931836134769	1480	10948
GO:0071310	cellular response to organic substance	0.885501317928816	3427	0.0886316996441413	697	0.819875507186641	2794	0.713893696393252	3324	0.125302280220676	714	10956
GO:0045786	negative regulation of cell cycle	0.0217685337532773	148	0.78611106512622	3570	0.515520344817596	1974	0.162389344452214	1096	0.886733627098393	4169	10957
GO:0007165	signal transduction	0.844732818249669	3335	0.254672661125588	1709	0.644551554844499	2335	0.674643264330703	3201	0.071786520621914	377	10957
GO:0014074	response to purine-containing compound	0.503911019423286	2391	0.119858447140271	916	0.812078618659471	2775	0.306125483046527	1806	0.596983445119123	3077	10965
GO:0045445	myoblast differentiation	0.0899052600562663	592	0.695905279432894	3326	0.282682018423148	1242	1	5055	0.132022474579282	752	10967
GO:0051179	localization	0.592188194609082	2650	0.439193210495575	2476	0.309632002703469	1342	0.801754699666221	3558	0.163207824014513	946	10972
GO:0038083	peptidyl-tyrosine autophosphorylation	1	3781	0.203526794946621	1459	0.529109216686021	2009	0.227465378171888	1447	0.410214686856962	2277	10973
GO:0032787	monocarboxylic acid metabolic process	0.388738060059006	1987	0.141888371382499	1073	0.243545615348934	1112	0.535455685042927	2731	0.860536810609218	4075	10978
GO:0007596	blood coagulation	0.557430398736835	2548	0.643868472602193	3172	0.195141962633103	924	0.680990615149877	3220	0.190085181702399	1118	10982
GO:0007417	central nervous system development	0.137942690969297	859	0.537259642300048	2804	0.182508964611127	875	0.98455190783056	3852	0.481268324990147	2599	10989
GO:0001894	tissue homeostasis	0.377439844431948	1953	0.91833580567839	3837	0.890484498974036	2974	0.0150281407066638	95	0.379571681753146	2131	10990
GO:0061025	membrane fusion	0.240533343671011	1401	0.150416004388399	1136	0.918251684072926	3029	0.553667154004218	2804	0.487690915811726	2626	10996
GO:0055123	digestive system development	0.88817392819181	3435	0.08866244862813	698	0.629688426014038	2296	0.113624382395536	807	0.766208285545461	3764	11000
GO:0002695	negative regulation of leukocyte activation	0.770105627609395	3145	0.502643375480694	2700	0.185961149508424	888	0.251547257037898	1557	0.511286599660834	2713	11003
GO:0022600	digestive system process	0.274257954745005	1543	0.68832743381406	3300	0.270161052159512	1202	0.699377120594248	3281	0.290301152191701	1681	11007
GO:0070887	cellular response to chemical stimulus	0.940534217997835	3536	0.0518156771129573	431	0.68474249847131	2438	0.761235407105184	3462	0.193646331008037	1145	11012
GO:0009953	dorsal/ventral pattern formation	0.145096253251973	898	0.768388367016548	3533	0.727347329029801	2549	0.787325093383501	3533	0.0944163093350739	508	11021
GO:0007259	JAK-STAT cascade	0.773778806783764	3155	0.50845211574424	2716	0.185720182491367	884	0.247859204754357	1547	0.512121968164231	2721	11023
GO:0071280	cellular response to copper ion	1	3841	0.154678460263231	1166	1	3538	0.158670850365666	1070	0.238933380914608	1408	11023
GO:0048608	reproductive structure development	0.585066744496414	2637	0.506477675155634	2708	0.570965924826447	2137	0.383353827588995	2156	0.235595469283587	1386	11024
GO:0097696	STAT cascade	0.773778806783764	3156	0.50845211574424	2717	0.185720182491367	885	0.247859204754357	1548	0.512121968164231	2722	11028
GO:0030595	leukocyte chemotaxis	0.807724859045457	3241	0.306341225835892	1938	0.507096566800577	1946	0.313694739740346	1847	0.366079890052993	2064	11036
GO:0051251	positive regulation of lymphocyte activation	1	4377	0.236423300793634	1626	0.169947620713261	826	0.674189264009157	3199	0.173352535475562	1012	11040
GO:0008306	associative learning	0.261728007986562	1489	0.297927466196874	1905	0.0730562736493534	382	0.687631733601698	3244	0.843102018947818	4022	11042
GO:0071383	cellular response to steroid hormone stimulus	0.953967880430504	3548	0.251029866091152	1692	1	4260	0.137122265345483	945	0.107307470559226	605	11050
GO:0050994	regulation of lipid catabolic process	0.118563822947439	751	0.488684283055915	2647	1	3227	1	3894	0.0972990534792111	537	11056
GO:0042886	amide transport	0.587528859235356	2645	0.128397072275221	983	0.86617412347399	2927	0.96556029664046	3838	0.117449765737937	665	11058
GO:0001952	regulation of cell-matrix adhesion	0.442737947917311	2177	0.492842740769171	2672	0.773910197098189	2669	0.534324247387355	2726	0.142864951574505	816	11060
GO:0044706	multi-multicellular organism process	0.353607206077762	1851	0.0949247042884238	733	0.353373145016671	1487	0.705948037608006	3295	0.749065373719817	3696	11062
GO:0017145	stem cell division	0.451556263820033	2216	0.483192506813744	2627	0.446273210011602	1780	0.156804329047015	1057	0.672372311470845	3388	11068
GO:0050817	coagulation	0.561258017554946	2555	0.64912114796058	3186	0.199047394744874	942	0.685598324152394	3235	0.194349397852296	1150	11068
GO:1902533	positive regulation of intracellular signal transduction	0.918217637736959	3497	0.557223444770363	2896	0.747986105997085	2598	0.078487028565972	558	0.260098968863907	1523	11072
GO:0045935	positive regulation of nucleobase-containing compound metabolic process	0.741592285726433	3065	0.00227047145666803	18	0.269443610781023	1193	0.744289432446816	3416	0.669551366460442	3381	11073
GO:0016570	histone modification	0.777594987520004	3163	0.233049644786573	1616	0.760890436598924	2634	0.254094974145614	1567	0.371976629171468	2093	11073
GO:0010743	regulation of macrophage derived foam cell differentiation	1	3714	0.25494789665786	1711	1	3333	0.0325260358426438	221	0.372532830393943	2097	11076
GO:0031023	microtubule organizing center organization	0.160804246825773	1006	0.789868003000109	3584	0.742331303357489	2588	0.45597197288209	2454	0.246814270450559	1447	11079
GO:0010942	positive regulation of cell death	0.169720862379411	1057	0.784527781731669	3565	0.525179227606935	2000	0.136573797379454	944	0.703777489718791	3519	11085
GO:0097190	apoptotic signaling pathway	0.33751187293622	1804	0.6082785285902	3053	0.470306863991755	1846	0.48206930579386	2547	0.321111283344276	1835	11085
GO:0015031	protein transport	0.622518067856761	2760	0.138450975974918	1059	0.833626358334746	2842	0.952464842876092	3820	0.109932924510222	618	11099
GO:1901652	response to peptide	0.624835159819485	2766	0.0805443638051912	637	0.614442479010454	2259	0.168850393987115	1126	0.933268645339851	4325	11113
GO:0051091	positive regulation of DNA binding transcription factor activity	0.3308198026653	1776	0.837261358365408	3686	0.544149479557053	2056	0.651946034948622	3125	0.0875159082946225	475	11118
GO:0043122	regulation of I-kappaB kinase/NF-kappaB signaling	0.239062000608091	1394	0.536751072414159	2803	0.706312437345067	2493	0.312799136689656	1842	0.479586677139171	2589	11121
GO:0015918	sterol transport	0.250904668725091	1447	0.665757789341267	3237	0.619584543769136	2274	0.0258584471951891	176	0.835178311837954	3997	11131
GO:0072210	metanephric nephron development	1	5153	0.156494649777159	1172	0.025184918578225	115	0.177926757088467	1177	0.70347204938796	3517	11134
GO:0019538	protein metabolic process	0.814019352907268	3257	0.736104560784625	3449	0.0608413655830537	321	0.639695731035911	3095	0.173530466237226	1014	11136
GO:0048661	positive regulation of smooth muscle cell proliferation	0.230027331365816	1361	0.641976967795932	3166	0.595998746162118	2218	0.288040364940855	1721	0.500847593093843	2672	11138
GO:0045619	regulation of lymphocyte differentiation	0.823183776478993	3278	0.304167397767133	1933	0.821369283261168	2797	0.145252365086604	988	0.383361410305631	2148	11144
GO:0019935	cyclic-nucleotide-mediated signaling	0.401728713839983	2035	0.454311170207525	2535	0.745516351388966	2595	0.481099400244545	2542	0.24579538673128	1440	11147
GO:0019058	viral life cycle	0.199691815963447	1207	0.681556799886086	3276	0.191969036371345	911	1	4541	0.20623785887161	1217	11152
GO:0043434	response to peptide hormone	0.492876769366026	2361	0.149581096211269	1124	0.48301245168179	1880	0.287648539116314	1718	0.859052293614151	4071	11154
GO:0050801	ion homeostasis	0.525155484313861	2456	0.0320062141384076	257	0.0889480892780854	459	0.89258897516752	3741	0.911419571067922	4251	11164
GO:0010771	negative regulation of cell morphogenesis involved in differentiation	0.708374651536236	2963	0.147340652611161	1112	0.333868498741732	1433	0.423173511088168	2321	0.658066252889097	3335	11164
GO:0030029	actin filament-based process	0.126910542370517	805	0.940997641351752	3861	0.541030693738105	2046	0.632511615182471	3066	0.235859763549695	1388	11166
GO:0009306	protein secretion	0.816572442966664	3263	0.184637703358988	1348	0.977358562305145	3152	0.648349029607386	3118	0.0566555824983865	285	11166
GO:0071103	DNA conformation change	0.0510668360063528	357	0.580439806812708	2965	0.737969277946158	2578	0.177955799556563	1178	0.864057933922991	4090	11168
GO:0009259	ribonucleotide metabolic process	0.721046730483746	2994	0.079200398995021	625	0.546771722325111	2067	0.380570598928564	2145	0.659350361153533	3338	11169
GO:0051881	regulation of mitochondrial membrane potential	1	3793	0.184880133071534	1351	0.031355061423789	152	0.187636272424691	1242	1	4636	11174
GO:1901701	cellular response to oxygen-containing compound	0.980836570871975	3590	0.17299157505812	1282	0.738565374567104	2580	0.300401187136292	1786	0.341960480357814	1941	11179
GO:0033688	regulation of osteoblast proliferation	1	3778	0.320917385271306	2000	1	3433	0.342124507171793	1964	0.00359494832501409	9	11184
GO:0002684	positive regulation of immune system process	0.987373519947464	3600	0.19921163687825	1431	0.246862700153741	1124	0.872271638965625	3714	0.223174286709833	1317	11186
GO:0051129	negative regulation of cellular component organization	0.0845075939187308	556	0.857133120259225	3729	0.630260882761446	2300	0.668885709958607	3183	0.242466137520875	1421	11189
GO:0048524	positive regulation of viral process	1	4473	0.714502897390515	3384	0.0952522442939601	488	0.356951677117478	2024	0.144477464259696	825	11194
GO:0010035	response to inorganic substance	0.484928583781261	2341	0.0974757811751882	744	0.8049731258074	2754	0.317992618617614	1865	0.696996650392526	3491	11195
GO:0048285	organelle fission	0.316851406416306	1720	0.588266310102046	2992	0.661724160742056	2374	0.261800977996244	1609	0.459713672549209	2501	11196
GO:0070527	platelet aggregation	0.502254978231251	2387	0.539278714482541	2815	0.0309843555761707	149	0.196028409545304	1285	1	4562	11198
GO:0002683	negative regulation of immune system process	0.784932279655287	3184	0.507721455188272	2713	0.123549494130389	631	0.21548215813827	1389	0.643838052537283	3281	11198
GO:0048754	branching morphogenesis of an epithelial tube	0.0785927817310209	524	0.715398790598443	3389	0.657236571075612	2357	0.507907837164779	2635	0.413003331720672	2295	11200
GO:0007507	heart development	0.920206219890864	3501	0.361539029282173	2170	0.527872102489087	2006	0.193782356001685	1274	0.405016947064024	2249	11200
GO:0007589	body fluid secretion	0.627856820096264	2772	0.0248787243066788	178	0.623141146362918	2280	1	4416	0.266915921291906	1559	11205
GO:0006334	nucleosome assembly	0.302128961275276	1652	0.361658370312281	2171	0.297882176758194	1309	0.348685816222548	1985	0.864226780022252	4091	11208
GO:0006464	cellular protein modification process	0.728421646664637	3025	0.734870830429615	3443	0.0292631539624003	137	0.557729222761218	2826	0.309657923527936	1777	11208
GO:0010524	positive regulation of calcium ion transport into cytosol	1	3772	0.0211643836501024	146	0.406579074089754	1656	0.45605740220179	2455	0.620180683147968	3182	11211
GO:0036211	protein modification process	0.728421646664637	3026	0.734870830429615	3444	0.0292631539624003	138	0.557729222761218	2827	0.309657923527936	1778	11213
GO:0051955	regulation of amino acid transport	1	3689	0.28715513556408	1858	0.257654632204854	1154	1	3964	0.101937253060292	558	11223
GO:0071900	regulation of protein serine/threonine kinase activity	0.548745318441505	2524	0.963534507980202	3882	0.700668854004911	2481	0.0861416706072283	608	0.302309054654119	1736	11231
GO:1900182	positive regulation of protein localization to nucleus	0.438480824893367	2168	0.00676040122613603	43	0.772535730381628	2665	0.823514620056058	3612	0.518744640256119	2745	11233
GO:0060968	regulation of gene silencing	0.718273594491603	2988	0.415499572040623	2391	0.712249095693906	2514	0.169129312873903	1131	0.395857297842795	2209	11233
GO:0048660	regulation of smooth muscle cell proliferation	0.458916455752663	2246	0.825949216224689	3666	0.787769458538953	2706	0.110634764571596	784	0.31956927091715	1832	11234
GO:2000649	regulation of sodium ion transmembrane transporter activity	0.125415710471819	796	0.493623673521765	2674	0.452667117049314	1791	1	4213	0.307664234083926	1761	11235
GO:0010874	regulation of cholesterol efflux	1	3716	1	4007	0.23366378415589	1081	0.0387420854638626	271	0.387224667585854	2160	11235
GO:0006873	cellular ion homeostasis	0.297505443580255	1634	0.178511198878227	1311	0.0498759881102721	260	0.857568346674792	3681	0.944852610012133	4353	11239
GO:0071705	nitrogen compound transport	0.740148022513588	3061	0.155755193228154	1170	0.54940595648835	2077	0.9935099912744	3863	0.182052127774898	1070	11241
GO:0098657	import into cell	0.292944701103027	1613	0.555919913046786	2884	0.692573588350698	2454	0.343872872096971	1965	0.420636569240811	2326	11242
GO:0007599	hemostasis	0.571777739221524	2583	0.657714543741533	3213	0.205836957506079	974	0.694571625581046	3265	0.204638965562321	1207	11242
GO:0031623	receptor internalization	0.288869157020037	1593	0.698227248710959	3335	0.284749031236305	1250	0.35367073415123	2007	0.590447520136188	3060	11245
GO:0050433	regulation of catecholamine secretion	0.382992412862035	1977	0.421953120838099	2414	0.384751440880032	1574	1	3959	0.22382536657294	1321	11245
GO:0009100	glycoprotein metabolic process	0.311664505859326	1701	0.256674365463803	1723	0.470216635280297	1844	0.425106208468999	2330	0.736390285238261	3648	11246
GO:0098661	inorganic anion transmembrane transport	0.0641558461073328	435	0.239043591438644	1643	0.778656658867582	2680	0.531397715611136	2720	0.767629591013769	3772	11250
GO:0046824	positive regulation of nucleocytoplasmic transport	0.138063223921499	861	0.015230510310186	100	0.722452393949616	2540	0.775197899952654	3505	0.908523436470403	4245	11251
GO:1902531	regulation of intracellular signal transduction	0.986207767709013	3599	0.599108550346262	3026	0.100004743778325	518	0.187408134601533	1241	0.546426366075883	2869	11253
GO:0048598	embryonic morphogenesis	0.617072154154975	2742	0.137613806414191	1054	0.726432199424333	2546	0.536554327757206	2737	0.389598060942328	2176	11255
GO:0006909	phagocytosis	0.747490883389588	3086	0.345395457648682	2105	0.740122336260986	2584	0.0911967775365667	650	0.538186684692795	2832	11257
GO:0043403	skeletal muscle tissue regeneration	1	5672	0.300481924743147	1913	0.272002726516392	1212	0.30769735423661	1812	0.115330032374239	650	11259
GO:0032456	endocytic recycling	0.415281570610356	2081	0.442048331037107	2486	1	3801	0.471299238663753	2509	0.0728580443371068	386	11263
GO:0007088	regulation of mitotic nuclear division	0.523807505343096	2455	0.860940190570419	3737	0.51040040199218	1953	0.316742695262394	1858	0.214309940116932	1264	11267
GO:0002573	myeloid leukocyte differentiation	0.889950370066166	3437	0.439640226163995	2478	0.168674773561796	824	0.110625847408288	783	0.763519979969556	3750	11272
GO:0035150	regulation of tube size	0.767864813285378	3138	0.806465621326002	3624	0.418645196933324	1699	0.494123357195328	2589	0.0497885241729739	226	11276
GO:0048145	regulation of fibroblast proliferation	0.66318177501467	2858	0.70194448564312	3345	0.656785824835553	2356	0.128326674683705	897	0.318096383053781	1821	11277
GO:0045785	positive regulation of cell adhesion	0.693773651122266	2925	0.0811802080276614	640	0.498428851879737	1919	0.653849337547077	3131	0.498269546447515	2664	11279
GO:0090316	positive regulation of intracellular protein transport	0.554579491624622	2541	0.0447937070713655	376	0.316962740803276	1373	0.965077577777251	3837	0.614387534301926	3156	11283
GO:0044070	regulation of anion transport	0.670085962038608	2878	0.34978728103688	2122	0.665467654049331	2383	0.360522542948184	2050	0.32389384454803	1850	11283
GO:0098771	inorganic ion homeostasis	0.423980743788797	2118	0.0621359134880849	502	0.0991201267568388	509	0.919934491624719	3786	0.952748152276801	4369	11284
GO:2000249	regulation of actin cytoskeleton reorganization	0.381384572270012	1970	0.0957479122047863	739	0.373709558631562	1540	0.431355988999096	2359	1	4678	11286
GO:0043412	macromolecule modification	0.807544028262763	3240	0.670489084413794	3253	0.0537940000632254	278	0.548987321405718	2783	0.30139054190587	1733	11287
GO:2001239	regulation of extrinsic apoptotic signaling pathway in absence of ligand	0.478955526590329	2314	0.157168350973155	1178	0.470032457151344	1843	1	5320	0.113285427696445	637	11292
GO:0046425	regulation of JAK-STAT cascade	0.745901119966571	3081	0.791914461050049	3591	0.155996779667616	766	0.213428862468073	1382	0.457565305391002	2486	11306
GO:0045184	establishment of protein localization	0.723668831694826	3010	0.216528812524859	1539	0.840099401859619	2857	0.849216391332174	3665	0.0509971013316446	237	11308
GO:0008037	cell recognition	0.789685816418631	3201	0.525489852094851	2771	0.461472734496347	1816	0.283871295188791	1706	0.317434590501243	1815	11309
GO:0022402	cell cycle process	0.185734668403168	1144	0.431237671846091	2443	0.899654203055403	2998	0.0853571694674526	599	0.875437359733464	4127	11311
GO:1904892	regulation of STAT cascade	0.745901119966571	3082	0.791914461050049	3592	0.155996779667616	767	0.213428862468073	1383	0.457565305391002	2487	11311
GO:0051384	response to glucocorticoid	0.480020628447866	2320	0.107929348977498	828	1	3255	1	3910	0.172263440357382	1003	11316
GO:0006631	fatty acid metabolic process	0.658221648592441	2841	0.189433498451142	1384	0.122638733652537	628	0.547251709845895	2774	0.746629017260668	3689	11316
GO:0010770	positive regulation of cell morphogenesis involved in differentiation	0.160259401200959	998	0.402175735747116	2340	0.612317272153157	2253	0.23807168622386	1507	0.901739093137823	4230	11328
GO:0050708	regulation of protein secretion	0.843975285848095	3330	0.266309391225819	1765	0.947241065936415	3098	0.638859114357888	3090	0.0120567807304779	45	11328
GO:0018193	peptidyl-amino acid modification	0.942694388037465	3538	0.208451865572275	1492	0.0541000964595686	279	0.629587602322214	3060	0.567132468570199	2965	11334
GO:0007200	phospholipase C-activating G-protein coupled receptor signaling pathway	0.644527781891891	2808	0.696063900266009	3328	0.276292508816113	1227	0.701386133851494	3290	0.122444480782342	691	11344
GO:0042446	hormone biosynthetic process	0.514125447663082	2427	0.047842266305025	406	0.514841269396812	1972	0.574922094246215	2884	0.737686642595033	3656	11345
GO:0019637	organophosphate metabolic process	0.948994694451915	3542	0.280457669086996	1827	0.943855322862207	3086	0.220590101123837	1416	0.252385118320126	1474	11345
GO:0045927	positive regulation of growth	0.236641756908637	1386	0.709987701360011	3372	0.410150190019639	1672	0.197004607486547	1292	0.729437527973615	3627	11349
GO:0003006	developmental process involved in reproduction	0.447843319156161	2204	0.575757985965653	2953	0.733255673908248	2568	0.469900858816743	2502	0.19134965811771	1128	11355
GO:0030098	lymphocyte differentiation	0.688203003532909	2916	0.104136715537892	800	0.868697794060943	2936	0.234894287614303	1488	0.6291245144931	3216	11356
GO:0006325	chromatin organization	0.728304740435545	3024	0.582632740358261	2975	0.826283167210868	2820	0.233161936147573	1479	0.181741337887042	1066	11364
GO:0019216	regulation of lipid metabolic process	0.283485822482811	1573	0.368558745246456	2199	0.639697499039459	2322	0.414634819159247	2290	0.573292371201177	2989	11373
GO:0006082	organic acid metabolic process	0.894963027681601	3452	0.0636876940374109	516	0.107568290603969	549	0.441432985161619	2398	0.989977988625581	4458	11373
GO:0010669	epithelial structure maintenance	0.258942101302415	1476	1	3922	0.257186526814204	1148	0.0484470695927009	341	1	4492	11379
GO:0045332	phospholipid translocation	0.291019025931058	1604	0.314101698319566	1958	1	3361	0.331391752963544	1918	0.470298853266605	2542	11383
GO:0035265	organ growth	0.383706285830592	1978	0.444355544852643	2495	0.891679653759772	2980	0.017167683786566	118	0.781338423860094	3817	11388
GO:1990138	neuron projection extension	0.667326656353347	2867	0.710260243505487	3373	0.0714360697958903	374	0.132748034051635	922	0.790169452465835	3852	11388
GO:0030258	lipid modification	0.605170076880808	2700	0.676547428938107	3265	0.592814079234685	2210	0.480994053057999	2540	0.11895106107258	674	11389
GO:0007098	centrosome cycle	0.363013663238674	1887	0.761888327976634	3518	0.712050507325395	2513	0.412498818939478	2283	0.203293650507777	1194	11395
GO:0048193	Golgi vesicle transport	0.51531112682608	2429	0.784555717568243	3566	0.705404241114625	2492	0.246096101200289	1543	0.233342733521269	1377	11407
GO:0019752	carboxylic acid metabolic process	0.887163146460001	3432	0.0404309523375878	327	0.132578675991746	677	0.488328776197172	2579	0.963070350761974	4393	11408
GO:0034728	nucleosome organization	0.167131908137129	1045	0.480080337573576	2613	0.406338387743966	1655	0.467460969506185	2493	0.723469945231949	3604	11410
GO:1900407	regulation of cellular response to oxidative stress	0.535236087913329	2480	0.588526959549774	2993	0.538319642443119	2035	0.589774729855837	2941	0.166652084420058	968	11417
GO:0046916	cellular transition metal ion homeostasis	0.242589563104777	1412	0.659545103642807	3219	0.60653297391036	2240	0.653132677315649	3128	0.243676820385727	1427	11426
GO:0021915	neural tube development	0.19367604836003	1184	0.712311542902417	3381	0.893026066420889	2985	0.272044536839093	1655	0.399281609216404	2224	11429
GO:0048144	fibroblast proliferation	0.670454489486792	2879	0.708830140263146	3369	0.664040419664059	2381	0.134279310638226	933	0.329123351383455	1872	11434
GO:0033687	osteoblast proliferation	1	3777	0.347907127504961	2115	1	3432	0.369520297559117	2100	0.00517689374338715	13	11437
GO:0034377	plasma lipoprotein particle assembly	0.0250611993605291	168	0.247963336625271	1675	0.219370460608866	1024	1	3986	1	4585	11438
GO:0051716	cellular response to stimulus	0.962705822307733	3565	0.223918203072032	1575	0.75274904116347	2611	0.678792677499105	3212	0.0876470674676813	476	11439
GO:0006835	dicarboxylic acid transport	0.263205624569556	1501	0.6748610326686	3259	0.256946756911303	1147	1	3922	0.277828633485453	1616	11445
GO:0090092	regulation of transmembrane receptor protein serine/threonine kinase signaling pathway	0.320492059156306	1737	0.0980149908608583	747	0.536120906372451	2027	0.656956964904972	3140	0.774778026998705	3794	11445
GO:0072044	collecting duct development	1	5438	0.220899210899765	1558	0.202279553821753	950	0.242070029394274	1530	0.348014307032464	1971	11447
GO:0061614	pri-miRNA transcription from RNA polymerase II promoter	0.415385186954807	2082	0.113267437720616	861	1	7210	0.129774296970754	904	0.0741117708611001	398	11455
GO:0031109	microtubule polymerization or depolymerization	0.102552364410324	668	0.352063599520424	2135	1	3422	0.368227116721358	2094	0.611944339610951	3149	11468
GO:0003013	circulatory system process	0.865977915991178	3381	0.818659613400945	3646	0.860441233800222	2908	0.186056147941566	1230	0.0604638300929403	304	11469
GO:0008104	protein localization	0.775804569245329	3159	0.136678786583122	1045	0.859409562751005	2904	0.774058756478151	3501	0.15079734446685	863	11472
GO:0033540	fatty acid beta-oxidation using acyl-CoA oxidase	0.155906568762816	965	1	4161	0.152096619881386	754	1	4030	0.267762428033122	1564	11474
GO:0016043	cellular component organization	0.387107191136003	1985	0.923018532255309	3845	0.851992735597751	2883	0.279547928750395	1684	0.185084576815428	1089	11486
GO:0033036	macromolecule localization	0.72516801679442	3013	0.104446901091098	802	0.904054916066782	3007	0.759096548792512	3457	0.205255805172373	1210	11489
GO:0015718	monocarboxylic acid transport	0.4070298428334	2053	0.802444900995012	3611	0.165596033808888	809	0.217867535061836	1398	0.727395197040535	3622	11493
GO:0034204	lipid translocation	0.296743928079813	1632	0.320503326617383	1999	1	3355	0.336184819128563	1932	0.477999350741943	2580	11498
GO:0014909	smooth muscle cell migration	0.643878901434965	2807	1	3930	1	3232	0.122695796599506	861	0.118598972661575	670	11500
GO:2000095	regulation of Wnt signaling pathway, planar cell polarity pathway	1	3834	0.176288285619391	1297	1	3528	0.183709376894335	1219	0.281800871445636	1630	11508
GO:0006606	protein import into nucleus	0.363538165989543	1893	0.129833740366161	994	0.806091840167631	2758	0.684831620000517	3233	0.489680651043115	2636	11514
GO:0043401	steroid hormone mediated signaling pathway	0.912220568271	3491	0.498823033074448	2685	1	4505	0.0591257951193603	418	0.0759611629544149	415	11514
GO:0048588	developmental cell growth	0.580288776875828	2617	0.639896003766207	3160	0.171811953580705	835	0.148485844722618	1005	0.803600627991102	3899	11516
GO:0051093	negative regulation of developmental process	0.212479256589653	1274	0.785639916178269	3569	0.128426533152323	661	0.53430315968858	2725	0.648309575350872	3291	11520
GO:0061005	cell differentiation involved in kidney development	1	4055	0.248796149735426	1680	0.0106712632103777	31	0.65240456065715	3126	0.488464973381167	2631	11523
GO:0007190	activation of adenylate cyclase activity	0.378413066924483	1958	1	4248	0.371814526035237	1536	0.104950461479615	746	0.583831694245263	3040	11528
GO:0031400	negative regulation of protein modification process	0.607742187128992	2707	0.580884949842663	2968	0.93429204409198	3065	0.478652812409756	2535	0.0529592659432824	257	11532
GO:0060135	maternal process involved in female pregnancy	0.490245339197959	2356	0.039350693450487	315	0.140926558070988	709	1	4607	0.710209571709747	3546	11533
GO:0042113	B cell activation	0.665579667764989	2866	0.472640641556498	2594	0.190939199734548	906	0.12665979206152	886	0.923046008232178	4281	11533
GO:0030073	insulin secretion	0.750715912083515	3094	0.173266553051459	1283	0.929292352295803	3048	0.95700517648215	3827	0.058081640438077	288	11540
GO:0046887	positive regulation of hormone secretion	1	3683	0.793510477957895	3597	0.403214743077205	1644	0.483893074220215	2560	0.0148984113772452	57	11541
GO:0070371	ERK1 and ERK2 cascade	0.588720468360608	2646	0.133528530791537	1016	0.590510679616846	2206	0.290144687318349	1734	0.818516128905094	3942	11544
GO:0048483	autonomic nervous system development	0.170054889842593	1062	0.191820650283251	1398	0.163822683346212	800	1	4585	0.751852246933315	3702	11547
GO:0060348	bone development	0.279640121799947	1560	0.562716334451647	2913	0.268011238356587	1188	0.615501779461547	3026	0.545497514379077	2866	11553
GO:0015698	inorganic anion transport	0.124179456400736	789	0.171028061987099	1270	0.85413767604329	2890	0.659948091228934	3154	0.68639162854637	3451	11554
GO:0045930	negative regulation of mitotic cell cycle	0.00871628909981596	72	0.547559360545723	2854	0.666511957970666	2389	0.36810353763182	2091	0.88353399163846	4156	11562
GO:0043902	positive regulation of multi-organism process	1	4247	0.873785329115034	3766	0.034439845353872	174	0.345291440207591	1968	0.23992005955858	1409	11564
GO:0051953	negative regulation of amine transport	1	3687	0.0294883032512281	235	1	3312	1	3962	0.0715461275658927	376	11572
GO:0008015	blood circulation	0.860736266515664	3370	0.811799029932324	3630	0.854926996921164	2893	0.177648976561921	1173	0.0941447024542476	507	11573
GO:0010888	negative regulation of lipid storage	0.16992261179343	1059	0.188426154105724	1374	1	3340	0.186804286058887	1237	1	4575	11585
GO:2000736	regulation of stem cell differentiation	0.480796015673626	2325	0.835852631136876	3683	0.468094381032107	1833	0.114787075535654	813	0.561360725821431	2932	11586
GO:0001936	regulation of endothelial cell proliferation	0.363433326755611	1889	0.76479666998061	3523	0.133772546070859	685	0.188564332136077	1248	0.907376080025765	4242	11587
GO:0003171	atrioventricular valve development	1	4205	0.341265668086853	2086	1	3899	0.0720283873219262	510	0.153850968457982	888	11588
GO:0000075	cell cycle checkpoint	0.0444601074221599	303	0.780626480080398	3557	0.456362452220022	1802	0.324276294356372	1893	0.848795214602922	4038	11593
GO:1900271	regulation of long-term synaptic potentiation	1	3812	0.397979788672557	2322	1	3496	0.102704614664739	731	0.209044272817606	1232	11593
GO:0060149	negative regulation of posttranscriptional gene silencing	1	4475	0.201927271404509	1448	0.182353979472708	873	1	4555	0.0515729246682173	244	11595
GO:0035567	non-canonical Wnt signaling pathway	0.580917370713198	2621	0.885270694006106	3788	0.121085573776819	621	0.894424748099163	3745	0.143717171329722	821	11596
GO:0043627	response to estrogen	0.22473099063294	1333	0.632085697138094	3133	1	5678	0.0198953436516961	136	0.224495376023183	1323	11603
GO:0044770	cell cycle phase transition	0.112751260271163	723	0.729151388928124	3429	0.759636123500351	2626	0.116958550204001	830	0.836289651235022	4001	11609
GO:0060967	negative regulation of gene silencing by RNA	1	4482	0.201927271404509	1449	0.182353979472708	874	1	4560	0.0515729246682173	245	11610
GO:0043279	response to alkaloid	0.151360918329512	933	0.439444873186691	2477	1	3305	0.795868322531246	3543	0.231046174405033	1355	11613
GO:0055076	transition metal ion homeostasis	0.369865053189866	1920	0.427459375629716	2435	0.721170635283991	2535	0.769309520113766	3489	0.209064611784794	1234	11613
GO:0050804	modulation of chemical synaptic transmission	0.823899099426018	3281	0.213641645056545	1521	0.987934861770098	3176	0.60068627444853	2975	0.11740807051841	664	11617
GO:0006497	protein lipidation	1	3710	0.824126218849926	3661	0.0642993741238316	341	0.826117056782106	3619	0.0584290089937081	292	11623
GO:0002688	regulation of leukocyte chemotaxis	1	4444	0.0721902668695258	572	0.204018110426805	966	1	4527	0.18979792943709	1117	11626
GO:0045471	response to ethanol	0.192192495626978	1179	0.236815869392075	1630	0.440406966696722	1772	0.529193190918859	2711	0.938650037553041	4340	11632
GO:0042430	indole-containing compound metabolic process	1	3637	0.214210573137247	1523	1	3249	0.215774734279678	1390	0.32054698749257	1833	11632
GO:0007254	JNK cascade	0.43016530742075	2144	0.501508023851171	2695	0.688211142327555	2441	0.529365855351873	2712	0.284153385498731	1642	11634
GO:0042866	pyruvate biosynthetic process	0.0445676441702063	304	0.0509313880468278	426	1	4942	0.0454454934385291	318	1	5651	11641
GO:0044282	small molecule catabolic process	0.893825785595249	3450	0.255353487635156	1715	0.723525244412571	2541	0.0670812492385304	474	0.688518845680771	3464	11644
GO:0043405	regulation of MAP kinase activity	0.921948827003769	3505	0.844000753249498	3698	0.390305486568726	1601	0.112686338650984	796	0.360656302300969	2046	11646
GO:0019693	ribose phosphate metabolic process	0.74219977323484	3070	0.0910041940766701	710	0.572031557543899	2142	0.407913201381846	2257	0.691327129710131	3472	11651
GO:0010810	regulation of cell-substrate adhesion	0.265188853495509	1514	0.554205717564798	2879	0.92644358377617	3044	0.602504658507517	2983	0.209584370256577	1237	11657
GO:0046328	regulation of JNK cascade	0.617318487342731	2743	0.406885736973047	2357	0.610512391156155	2250	0.439421267045238	2388	0.339167109660953	1926	11664
GO:0043903	regulation of symbiosis, encompassing mutualism through parasitism	0.892252489751752	3445	0.715552900440017	3390	0.176285315985057	850	0.723510220333157	3350	0.111685641749509	629	11664
GO:0007249	I-kappaB kinase/NF-kappaB signaling	0.142441573771331	887	0.605229805529541	3041	0.757566919416118	2619	0.380540826940173	2144	0.568831252081622	2974	11665
GO:0090322	regulation of superoxide metabolic process	0.297261653758397	1633	0.32390704366748	2010	0.290447404679274	1281	0.331839844234173	1920	1	4821	11665
GO:1903409	reactive oxygen species biosynthetic process	0.713410622487548	2977	0.401492798073318	2337	0.123674275154524	634	0.773183498592288	3499	0.398015713800596	2218	11665
GO:0035864	response to potassium ion	0.136306162696401	848	0.153032398442912	1154	0.133254731897777	683	0.0115483728854236	77	1	8910	11672
GO:0010742	macrophage derived foam cell differentiation	1	3713	0.301210348534341	1916	1	3332	0.046067690623097	323	0.435291806932584	2394	11678
GO:1902532	negative regulation of intracellular signal transduction	0.821297377224281	3273	0.61432944265944	3073	0.107987760237264	551	0.117768511515542	833	0.820401038267133	3949	11679
GO:0071417	cellular response to organonitrogen compound	0.630403239015813	2777	0.106351262948762	814	0.88353644485303	2961	0.220814878764746	1418	0.754472880359802	3713	11683
GO:0032409	regulation of transporter activity	0.332696274752914	1782	0.222608426624337	1569	0.549043772367027	2075	0.967859958282363	3841	0.443626896367161	2436	11703
GO:0050921	positive regulation of chemotaxis	0.727808643795263	3022	0.185204811443396	1353	0.731193319884256	2561	0.198406092112911	1298	0.692625466188329	3474	11708
GO:0002920	regulation of humoral immune response	0.0767262307472419	511	0.423933315741561	2422	0.0835007378196175	432	1	3869	1	4478	11712
GO:0046546	development of primary male sexual characteristics	0.500826970028397	2383	1	4453	0.493780890829365	1911	0.585071791398311	2921	0.0120417412421583	44	11712
GO:0007062	sister chromatid cohesion	0.742924897255964	3073	0.780054914538283	3556	0.729799507588965	2557	0.180494079998817	1194	0.226482230133791	1333	11713
GO:0008584	male gonad development	0.492520017770349	2359	1	4449	0.485728793862219	1894	0.576043777354115	2890	0.0322397444781392	127	11719
GO:0000280	nuclear division	0.398614235571056	2021	0.489302612547743	2650	0.769781611107506	2656	0.182491338593543	1208	0.623027467711859	3192	11727
GO:2001235	positive regulation of apoptotic signaling pathway	0.622072505648244	2759	0.415079501215826	2389	0.613146079550829	2255	0.435272951998099	2373	0.344119021096671	1952	11728
GO:0061387	regulation of extent of cell growth	0.179675028998543	1121	0.7976259722161	3603	0.168256619707246	821	0.247674756988919	1545	1	4642	11732
GO:0031338	regulation of vesicle fusion	0.169980828035115	1061	0.0507832134538763	425	1	5071	0.590275163579962	2943	0.404363491978437	2245	11745
GO:0001890	placenta development	0.545890734986552	2513	0.326098801987045	2028	0.834893387038111	2846	0.15707049776398	1059	0.651532020757997	3304	11750
GO:0090077	foam cell differentiation	1	3744	0.301210348534341	1917	1	3372	0.046067690623097	324	0.435291806932584	2395	11752
GO:0014870	response to muscle inactivity	1	4141	0.158159115220526	1185	1	3848	0.166379608216283	1115	0.251308961230471	1467	11756
GO:0060271	cilium assembly	0.708891209352421	2965	0.382433682223316	2260	0.692624883459663	2455	0.385734080309253	2162	0.33773078790466	1918	11760
GO:0030279	negative regulation of ossification	0.0729456552555326	492	0.659332739879269	3218	0.618532635508075	2270	1	5226	0.102186471904955	561	11767
GO:0070528	protein kinase C signaling	1	4799	0.371985001841736	2222	0.340783182345199	1456	0.401227434129808	2232	0.180858396479772	1059	11768
GO:0010639	negative regulation of organelle organization	0.10082344716041	660	0.816470148795841	3639	0.745048311408603	2592	0.665643053567408	3174	0.29398862627672	1709	11774
GO:0030516	regulation of axon extension	0.355469509695986	1859	0.743986173470963	3472	0.120544286031118	617	0.182094278930997	1206	1	4623	11777
GO:0016569	covalent chromatin modification	0.901126601578535	3469	0.45273854049902	2526	0.890673300675401	2975	0.225348769235582	1437	0.232437148136429	1370	11777
GO:1901135	carbohydrate derivative metabolic process	0.798671080659501	3214	0.0837306564368238	659	0.784275133189071	2693	0.199879638775311	1311	0.8060376072983	3903	11780
GO:1901564	organonitrogen compound metabolic process	0.94948538764352	3543	0.541707149716773	2822	0.185724938883425	886	0.496920917926862	2597	0.34071815379858	1932	11780
GO:0030260	entry into host cell	0.163490444774045	1020	0.20614241847825	1479	0.0124734177608886	36	1	4958	0.92501281069826	4288	11781
GO:0043388	positive regulation of DNA binding	0.519715462197198	2442	1	4863	0.156366044967828	771	0.569905644825659	2868	0.146488358838717	840	11784
GO:0050770	regulation of axonogenesis	0.244705953829892	1424	0.760486959813511	3512	0.0990969418488819	508	0.347883165733703	1983	0.947633832416688	4358	11785
GO:0044409	entry into host	0.163490444774045	1021	0.20614241847825	1480	0.0124734177608886	37	1	4960	0.92501281069826	4289	11787
GO:0140014	mitotic nuclear division	0.540425674529329	2494	0.825252471192759	3663	0.764248564617992	2643	0.100158247534974	716	0.409709018271725	2274	11790
GO:0021675	nerve development	0.108531824148394	699	0.131375096145258	1001	0.311853716550032	1355	1	4578	0.884414597693487	4160	11793
GO:0051412	response to corticosterone	0.198199921777298	1202	0.214876896015901	1528	1	3257	1	3912	0.332104520951755	1894	11793
GO:0050432	catecholamine secretion	0.415509447104267	2083	0.454810093585824	2538	0.416167565362075	1688	1	3958	0.260580332756416	1526	11793
GO:0051806	entry into cell of other organism involved in symbiotic interaction	0.163490444774045	1022	0.20614241847825	1481	0.0124734177608886	38	1	4963	0.92501281069826	4290	11794
GO:0045724	positive regulation of cilium assembly	1	7094	0.228835088062461	1601	0.202895668816592	954	0.028107940772052	190	0.344608314281072	1955	11794
GO:0060350	endochondral bone morphogenesis	0.186418172997212	1145	0.580394326401575	2964	0.181478086084978	867	0.615645408406561	3029	0.772894764234466	3790	11795
GO:0010557	positive regulation of macromolecule biosynthetic process	0.866433892687565	3382	0.00499760899729941	34	0.510577811289546	1954	0.851386432885259	3670	0.520902987523193	2757	11797
GO:0045596	negative regulation of cell differentiation	0.325235094993839	1750	0.71125131216884	3378	0.202692661249988	953	0.525338306714351	2700	0.577877318669449	3017	11798
GO:0051828	entry into other organism involved in symbiotic interaction	0.163490444774045	1023	0.20614241847825	1482	0.0124734177608886	39	1	4964	0.92501281069826	4291	11799
GO:0009566	fertilization	0.785916998133403	3189	0.535037037990944	2798	0.793211567584466	2720	0.541328131390821	2753	0.0655022683455303	340	11800
GO:0008211	glucocorticoid metabolic process	1	5884	0.225982634747078	1586	0.202015366081429	949	0.231271620856714	1473	0.334818946422627	1909	11801
GO:0072012	glomerulus vasculature development	0.330090532041035	1771	1	4294	0.0576726135796772	307	0.0818803846576863	580	1	4854	11806
GO:2000052	positive regulation of non-canonical Wnt signaling pathway	1	3833	0.188842149606066	1378	1	3527	0.203513435701279	1328	0.302877451096012	1740	11806
GO:0002449	lymphocyte mediated immunity	0.0388928793716571	269	0.638031018125749	3155	0.290892854558436	1283	0.887189511662021	3736	0.666230400694588	3367	11810
GO:0000278	mitotic cell cycle	0.0606218769366035	417	0.888055705433363	3796	0.929378543677079	3050	0.0546892426799696	393	0.882528684618375	4154	11810
GO:0035050	embryonic heart tube development	0.263319162387094	1502	0.298155722988978	1906	0.252836009697324	1139	0.686366119624438	3239	0.84381346127991	4026	11812
GO:0018205	peptidyl-lysine modification	0.925833260415386	3510	0.190975924294251	1395	0.590402627726578	2204	0.517701713889425	2674	0.358886577043836	2035	11818
GO:0051289	protein homotetramerization	0.57029300907107	2581	0.238854491654034	1642	1	3580	0.248046703736972	1549	0.452368336317231	2467	11819
GO:0071377	cellular response to glucagon stimulus	0.380495011673886	1963	1	4662	0.378304071799388	1554	0.433583772447347	2367	0.216556360501437	1274	11820
GO:1902857	positive regulation of non-motile cilium assembly	1	8343	0.120383345230476	924	0.107007764129147	547	0.127028370160542	887	0.190313495931159	1119	11820
GO:1902855	regulation of non-motile cilium assembly	1	7101	0.167068696860037	1247	0.150294941808094	743	0.178883570756243	1183	0.263644142530912	1547	11821
GO:0042104	positive regulation of activated T cell proliferation	1	4945	0.0257230277269086	188	1	4716	0.0245138966529297	165	0.315375609667775	1809	11823
GO:1905330	regulation of morphogenesis of an epithelium	0.451222473655282	2214	0.289345680069055	1868	0.699706523361293	2478	0.787210807757708	3532	0.301495510130969	1734	11826
GO:0016050	vesicle organization	0.399604184058989	2023	0.491625955122029	2668	0.775523323727138	2675	0.854209672232071	3676	0.139534140216203	792	11834
GO:0072006	nephron development	0.876844465261913	3408	0.394880697049607	2306	0.0162436490532336	60	0.442033776422793	2401	0.740083998333419	3661	11836
GO:0048565	digestive tract development	0.868913827685527	3391	0.0690255248883003	550	0.863573539619143	2920	0.213346049349207	1381	0.720985600922417	3595	11837
GO:0045893	positive regulation of transcription, DNA-templated	0.78480046477752	3181	0.00382477751335722	27	0.466630853194804	1826	0.817453390947455	3590	0.629545189656694	3219	11843
GO:1903508	positive regulation of nucleic acid-templated transcription	0.78480046477752	3182	0.00382477751335722	28	0.466630853194804	1827	0.817453390947455	3591	0.629545189656694	3220	11848
GO:0044772	mitotic cell cycle phase transition	0.0878221542517003	578	0.682447881766715	3282	0.718724036489253	2529	0.261168505723417	1604	0.790521278606171	3856	11849
GO:0006953	acute-phase response	0.318068429414492	1726	1	3921	0.328448162907431	1414	1	3883	0.157156262422739	905	11849
GO:0007018	microtubule-based movement	0.956272109796869	3553	0.442050865773265	2487	0.579531051661299	2165	0.464286149504282	2480	0.196037009268221	1164	11849
GO:0006367	transcription initiation from RNA polymerase II promoter	0.651611058433667	2824	0.0990625744225423	751	0.886463952523981	2966	0.24332202116936	1536	0.770625230661215	3778	11855
GO:0043502	regulation of muscle adaptation	1	4160	0.324379624351149	2018	0.27494837583217	1222	1	4282	0.0415438661784404	174	11856
GO:0032309	icosanoid secretion	0.254135609994679	1460	1	5206	0.262906086039232	1170	0.285874786295439	1712	0.416406975659622	2309	11857
GO:0030154	cell differentiation	0.61163722377798	2723	0.267967063948309	1772	0.707657779541739	2500	0.197815538470662	1295	0.714501500837087	3568	11858
GO:0007517	muscle organ development	0.757720130120419	3118	0.0271321442978048	211	0.745367419741543	2593	0.563457542583408	2847	0.599157711983907	3091	11860
GO:1902680	positive regulation of RNA biosynthetic process	0.785188279569281	3186	0.00384510316118568	29	0.46718852157751	1828	0.817816412521286	3593	0.630137781436828	3224	11860
GO:0046683	response to organophosphorus	0.439500064867025	2170	0.0862203335552704	682	0.773095467309018	2667	0.823309453722521	3611	0.517351906931427	2733	11863
GO:0043436	oxoacid metabolic process	0.887438992119518	3434	0.0943856695356445	731	0.0992333096714008	510	0.536977986719456	2739	0.988475476511606	4450	11864
GO:0050806	positive regulation of synaptic transmission	1	3684	0.0729186616470078	581	1	3311	0.698947560823873	3280	0.172595352941101	1008	11864
GO:0030818	negative regulation of cAMP biosynthetic process	0.421917751264292	2109	0.4603539101266	2551	1	4561	0.487340567729098	2575	0.0182885519600491	69	11865
GO:0032879	regulation of localization	0.842967497417919	3325	0.0625967616576519	503	0.768350956745423	2654	0.715005496024746	3327	0.363477332223122	2057	11866
GO:0055001	muscle cell development	0.628398813850188	2773	0.418879091551717	2403	0.621487876309375	2277	0.459523876503892	2464	0.346918993571047	1962	11879
GO:0002244	hematopoietic progenitor cell differentiation	0.63058855738409	2779	0.420640276362274	2407	0.343700104885045	1465	0.440205426431099	2390	0.540030975163879	2839	11880
GO:0090630	activation of GTPase activity	0.669409983088824	2876	0.344022940201758	2101	1	5081	0.144935936434888	985	0.14639699116648	839	11882
GO:0010469	regulation of receptor activity	0.38531774414633	1984	0.225991393127041	1587	0.248303080471246	1125	0.847895010650811	3662	0.705360925384588	3525	11883
GO:0120034	positive regulation of plasma membrane bounded cell projection assembly	0.33418853779105	1788	0.732719328965223	3438	0.323093667876507	1398	0.160139426653288	1082	0.889076667119628	4179	11885
GO:0033539	fatty acid beta-oxidation using acyl-CoA dehydrogenase	0.174968008816238	1092	1	4189	0.170569315215117	829	1	4052	0.300036475369964	1728	11890
GO:0046785	microtubule polymerization	0.210021729115916	1260	0.611773877012769	3066	1	3449	0.258162203793947	1590	0.465819211579412	2529	11894
GO:0009150	purine ribonucleotide metabolic process	0.701980767596344	2945	0.0695024034104134	556	0.52328496102899	1994	0.66513842774119	3173	0.630320935449574	3227	11895
GO:0031532	actin cytoskeleton reorganization	0.156777708719817	970	0.442894946598956	2490	0.388660252081553	1590	0.4844085653611	2563	0.923229702191737	4283	11896
GO:0055080	cation homeostasis	0.402554222642048	2038	0.169794527765832	1264	0.0895788058659973	462	0.91191837467017	3779	0.94550059833842	4355	11898
GO:0007266	Rho protein signal transduction	0.908091362786421	3485	0.48581595142289	2639	0.677662901541914	2421	0.301959769734261	1792	0.266952449199925	1561	11898
GO:0006955	immune response	0.932500264629151	3520	0.337338885573606	2067	0.373740958992384	1541	0.542265033661436	2758	0.356247701228179	2016	11902
GO:0043534	blood vessel endothelial cell migration	0.113997275497991	728	0.734491313664536	3441	0.692504830235431	2453	0.162121113437181	1093	0.890597524821017	4190	11905
GO:0055013	cardiac muscle cell development	0.203943654123816	1224	0.611888364307136	3067	0.569948806771736	2132	0.266400930513423	1629	0.790580108546547	3857	11909
GO:0045926	negative regulation of growth	0.805495416844795	3233	0.848590470373756	3709	0.798248142994973	2736	0.278299344892625	1679	0.100937537745953	554	11911
GO:0051254	positive regulation of RNA metabolic process	0.838846888689079	3320	0.00421082002234097	31	0.355805437490887	1495	0.868892997404249	3707	0.663526867984351	3360	11913
GO:0016458	gene silencing	0.949956567063326	3544	0.282877277385967	1838	0.817743475365694	2788	0.0662602678046934	468	0.648568472357716	3293	11931
GO:1903047	mitotic cell cycle process	0.0466815467797149	324	0.818858970963185	3647	0.952060541894608	3107	0.105277599290362	749	0.870942209891766	4110	11937
GO:0050926	regulation of positive chemotaxis	0.269821215221877	1525	0.298404175068416	1907	0.268303581907012	1189	0.311020610793294	1829	1	5488	11938
GO:0050715	positive regulation of cytokine secretion	0.608564717236177	2713	0.668573964129632	3247	0.619253302754376	2272	0.674435684628971	3200	0.0937052187401056	506	11938
GO:0021545	cranial nerve development	0.183351533019549	1136	0.053081380258706	440	0.536676120494124	2028	1	4572	0.766368790225853	3765	11941
GO:0001938	positive regulation of endothelial cell proliferation	0.606286968852743	2703	0.649430189265307	3187	0.0640504319781734	338	0.29404492049235	1754	0.821963185669313	3959	11941
GO:0030803	negative regulation of cyclic nucleotide biosynthetic process	0.428617173716639	2141	0.46853312991367	2582	1	4559	0.493867588887435	2588	0.0196938949342644	74	11944
GO:0071230	cellular response to amino acid stimulus	0.208515321204066	1250	0.239266870027449	1644	0.566833152105732	2122	0.63398531950949	3069	0.792902442460241	3864	11949
GO:0019395	fatty acid oxidation	0.270836792101613	1527	0.31732082348131	1977	0.632387750599473	2306	0.680106768499309	3217	0.559081369535995	2922	11949
GO:0048523	negative regulation of cellular process	0.0909641746378544	600	0.557778722835966	2898	0.570592677785319	2134	0.544085367264632	2767	0.711009238381596	3551	11950
GO:0044267	cellular protein metabolic process	0.804941294653195	3231	0.783563501734567	3564	0.0911811013163514	474	0.568401296162929	2862	0.318323792280979	1823	11954
GO:0009581	detection of external stimulus	0.160502374999107	1001	0.204541094282669	1468	0.401403555573778	1639	0.806098052162876	3563	0.923572984817835	4285	11956
GO:0007005	mitochondrion organization	0.981503808092873	3592	0.78636440665562	3572	0.0290647367801229	134	0.643626032595177	3107	0.26646535072915	1556	11961
GO:0032846	positive regulation of homeostatic process	0.44285618398953	2182	0.29217272574079	1883	0.222968617519322	1040	0.77677292423625	3510	0.661130681736881	3347	11962
GO:0045137	development of primary sexual characteristics	0.733530797399176	3043	0.786119555361585	3571	0.471128623810504	1848	0.58257873071579	2910	0.104915184829803	590	11962
GO:0009409	response to cold	0.415092750315534	2079	0.452698717972563	2525	0.411944277498149	1676	0.455646227254698	2452	0.631755511179896	3235	11967
GO:0006639	acylglycerol metabolic process	0.105267851793811	681	0.369973963241188	2209	1	3219	1	3885	0.348492511092855	1976	11970
GO:1902175	regulation of oxidative stress-induced intrinsic apoptotic signaling pathway	1	4762	0.296918959071838	1899	0.26260836121535	1168	0.294652452544152	1758	0.433528971782623	2384	11971
GO:1901988	negative regulation of cell cycle phase transition	0.0479184911587903	331	0.792255568764383	3593	0.727646769850828	2550	0.346643161800267	1977	0.704860792284079	3522	11973
GO:0061024	membrane organization	0.255683625552668	1466	0.186477038138517	1364	0.733815233599217	2569	0.551125289902017	2794	0.770928397293997	3783	11976
GO:1901653	cellular response to peptide	0.779926923136187	3169	0.088607592670239	696	0.772894046809507	2666	0.199511380501957	1309	0.877265134409954	4136	11976
GO:0060324	face development	0.535044823414384	2478	0.199591349478189	1435	0.166903087884759	817	0.22273017307701	1427	1	5820	11977
GO:0030855	epithelial cell differentiation	0.190526632377052	1170	0.324599246705455	2022	0.321054284599831	1391	0.774355489269301	3503	0.802616238049337	3896	11982
GO:0080134	regulation of response to stress	0.955229936710155	3551	0.833889077489869	3682	0.568532957551925	2126	0.395328372773503	2206	0.0763114550104131	417	11982
GO:2000243	positive regulation of reproductive process	1	4254	0.555066250406197	2881	0.160329758768431	793	0.0539443253376439	384	0.74210348772724	3671	11983
GO:0032526	response to retinoic acid	0.729452777199749	3031	0.766114964331377	3527	0.135095731865676	695	0.190403394250116	1262	0.691294903467964	3471	11986
GO:0006576	cellular biogenic amine metabolic process	1	3625	0.369308772898782	2202	1	3235	0.351764035722044	2002	0.160098120423288	926	11990
GO:0046822	regulation of nucleocytoplasmic transport	0.22840984882897	1352	0.0572717116050326	472	0.912208553383063	3018	0.941698394347819	3813	0.658553735651187	3336	11991
GO:0090257	regulation of muscle system process	0.536202194305069	2482	0.610068942550812	3061	0.76964743564559	2655	0.845870884527879	3654	0.0349930677660646	139	11991
GO:0035773	insulin secretion involved in cellular response to glucose stimulus	1	4508	0.0598790385573197	488	0.549130809267434	2076	1	4601	0.0621063602885516	318	11991
GO:0002252	immune effector process	0.567647646807725	2573	0.28004383797005	1826	0.143844524671608	724	0.637061387420665	3081	0.773092722109116	3792	11996
GO:0035296	regulation of tube diameter	0.754015773622976	3106	0.792828984110627	3594	0.748491427668515	2600	0.473489946698506	2517	0.0422203841122705	180	11997
GO:0097746	regulation of blood vessel diameter	0.754015773622976	3107	0.792828984110627	3595	0.748491427668515	2601	0.473489946698506	2518	0.0422203841122705	181	12002
GO:0002761	regulation of myeloid leukocyte differentiation	0.727197089327078	3020	0.4218390689507	2413	0.13589066712618	698	0.448828165273613	2425	0.685631524286339	3448	12004
GO:0140056	organelle localization by membrane tethering	0.0303806917894647	213	0.575109716170111	2950	0.818734727781642	2790	0.585637926581054	2924	0.611192146681868	3145	12022
GO:0014812	muscle cell migration	0.683697577777956	2909	1	3929	1	3231	0.153464520294304	1034	0.159622736041973	923	12026
GO:0007548	sex differentiation	0.608648956526164	2714	0.867214603487541	3750	0.374225781312036	1544	0.709128169411821	3306	0.125533333661684	715	12029
GO:0002042	cell migration involved in sprouting angiogenesis	0.0965833735200726	635	1	4060	0.407895009317936	1660	0.463910466577403	2478	0.627052273269413	3204	12037
GO:0045682	regulation of epidermis development	0.207459320950128	1241	0.617970697867034	3084	0.570914447250458	2136	0.625290632432212	3049	0.46535444605274	2528	12038
GO:0007045	cell-substrate adherens junction assembly	0.344013306898095	1827	0.738228478451534	3453	1	3408	0.17746569269344	1169	0.391293686004388	2185	12042
GO:0090066	regulation of anatomical structure size	0.116527243432227	741	0.877446475050658	3773	0.320998946334841	1390	0.487096047847677	2574	0.713917864118838	3566	12044
GO:1905475	regulation of protein localization to membrane	0.869248303447637	3392	0.652985922959836	3199	0.588951754703164	2200	0.416725868381695	2301	0.166067453706942	958	12050
GO:0048708	astrocyte differentiation	1	3787	0.283811025628537	1840	1	3452	0.0265178597388676	181	0.528638311651962	2790	12050
GO:0031960	response to corticosteroid	0.535442294335605	2481	0.141774725315102	1071	1	3245	1	3906	0.229353341649588	1348	12051
GO:0070830	bicellular tight junction assembly	0.12498126525073	792	1	4319	1	3778	0.504455937391729	2624	0.098786884559391	543	12056
GO:0035304	regulation of protein dephosphorylation	0.151156123693981	931	0.546486440915843	2846	0.49467666589389	1914	0.542338077551557	2759	0.724439209544163	3610	12060
GO:1904375	regulation of protein localization to cell periphery	1	5316	0.139585120124544	1062	0.31960290400301	1383	0.399611633340522	2228	0.367465584483882	2071	12060
GO:0006865	amino acid transport	0.808538069029602	3244	0.543089886750097	2829	0.0227638813710361	90	1	3923	0.348478363368494	1975	12061
GO:0006638	neutral lipid metabolic process	0.108649900145331	700	0.376444491176301	2236	1	3218	1	3884	0.357098296004146	2024	12062
GO:0044242	cellular lipid catabolic process	0.290844400288194	1603	0.165888758447344	1238	0.847662334036939	2875	1	3890	0.450773866861226	2463	12069
GO:0060191	regulation of lipase activity	0.219722511773084	1309	1	4086	0.584955204373152	2187	0.0836098251994604	588	0.803723427710022	3900	12070
GO:0035194	posttranscriptional gene silencing by RNA	1	4466	0.202874824184264	1455	0.603140230598659	2232	0.412379057446001	2282	0.282576047508523	1635	12070
GO:0006629	lipid metabolic process	0.961339843886179	3564	0.153220831425887	1157	0.86908997429341	2938	0.531933256816834	2721	0.291617521618909	1691	12071
GO:0033135	regulation of peptidyl-serine phosphorylation	0.783514691291275	3179	0.235097458371349	1622	0.440133109651102	1770	0.52973580427784	2716	0.528266376595697	2787	12074
GO:0042306	regulation of protein import into nucleus	0.315466484486414	1713	0.0238441551352328	165	0.860369108346112	2907	0.900809505313091	3761	0.707256386215903	3531	12077
GO:0043123	positive regulation of I-kappaB kinase/NF-kappaB signaling	0.290245954706507	1600	0.628524626688162	3116	0.846111338560828	2869	0.358749521173701	2039	0.448770423262231	2454	12078
GO:0030195	negative regulation of blood coagulation	1	3665	1	3963	0.0904982493811287	466	0.119497737222407	842	0.611019138658013	3143	12079
GO:0045595	regulation of cell differentiation	0.554401039794092	2539	0.662528994585652	3233	0.264430670711363	1176	0.514818861846144	2660	0.454394138823065	2474	12082
GO:0048041	focal adhesion assembly	0.344013306898095	1828	0.738228478451534	3454	1	3450	0.17746569269344	1170	0.391293686004388	2186	12088
GO:0060828	regulation of canonical Wnt signaling pathway	0.395817974085983	2004	0.687791631313797	3298	0.821959318625141	2799	0.506361428898945	2628	0.231347853766231	1359	12088
GO:1903793	positive regulation of anion transport	1	3707	0.363593420367567	2180	0.327053382553529	1408	0.362491277955847	2061	0.517493302633496	2734	12090
GO:0001525	angiogenesis	0.671858361643982	2880	0.609053710079792	3056	0.0557519805661098	288	0.224505330504534	1434	0.980566580635652	4434	12092
GO:0030003	cellular cation homeostasis	0.279085578897319	1559	0.398852225431363	2326	0.0442905398883147	226	0.84581976025375	3653	0.937003010376785	4335	12099
GO:0051893	regulation of focal adhesion assembly	0.215311493959524	1294	0.61692720922732	3080	1	3461	0.277859325284408	1677	0.481158439078909	2596	12108
GO:0030815	negative regulation of cAMP metabolic process	0.44378935917942	2186	0.484238500308424	2635	1	4560	0.508729180519542	2640	0.0230270674036714	87	12108
GO:0009582	detection of abiotic stimulus	0.167086770395921	1044	0.21238108249937	1518	0.41018732478631	1673	0.811077292471253	3576	0.927208901405504	4305	12116
GO:0072521	purine-containing compound metabolic process	0.621944333283157	2758	0.0602677470681355	492	0.609793030407782	2247	0.6011949255475	2977	0.736216440309263	3646	12120
GO:0044782	cilium organization	0.722666513112035	3000	0.401667815496309	2339	0.707565213256266	2499	0.403888652957963	2240	0.360506217996755	2045	12123
GO:0016441	posttranscriptional gene silencing	1	4458	0.205574546219585	1477	0.606328307224493	2239	0.415855268016532	2297	0.286891600001409	1652	12123
GO:0032963	collagen metabolic process	0.397153713766329	2015	0.790822208709819	3587	0.749456933123573	2604	0.219086681184947	1405	0.464336171044513	2518	12129
GO:2000242	negative regulation of reproductive process	0.402168266218013	2036	0.447121442711114	2506	0.403644718036629	1646	0.118177137359173	837	1	5104	12129
GO:0032369	negative regulation of lipid transport	0.260110080204415	1481	1	5207	0.269880555832897	1201	0.312274951199214	1837	0.438271084749709	2407	12133
GO:0090109	regulation of cell-substrate junction assembly	0.215311493959524	1295	0.61692720922732	3081	1	3484	0.277859325284408	1678	0.481158439078909	2597	12135
GO:0006520	cellular amino acid metabolic process	0.972113043655085	3578	0.212171931283653	1515	0.269869378216001	1200	0.35998179538486	2047	0.77521400556658	3796	12136
GO:0072657	protein localization to membrane	0.955154486606727	3550	0.403098026727892	2344	0.425955356031718	1717	0.597250070236306	2961	0.268069327098914	1567	12139
GO:0007171	activation of transmembrane receptor protein tyrosine kinase activity	1	4833	0.185430838976531	1358	0.168579642634237	823	1	4933	0.044098534154479	192	12139
GO:0060021	palate development	0.772420133168141	3153	0.473635190550959	2595	0.00300039135547276	7	0.519246546215591	2680	0.752620162072482	3705	12140
GO:0002793	positive regulation of peptide secretion	0.925926893382671	3511	0.562858660753718	2915	0.733177064335663	2567	0.586358694979837	2930	0.0491401455474039	219	12142
GO:0045685	regulation of glial cell differentiation	0.605169472017285	2699	0.0787203828851101	617	1	4728	0.0224083753774429	149	0.820409619060643	3950	12143
GO:1904589	regulation of protein import	0.319406095840073	1734	0.0247103623214272	177	0.862558141668374	2918	0.902522243499144	3764	0.711490111527711	3554	12147
GO:0030163	protein catabolic process	0.323452699415896	1743	0.590911607874127	3002	0.89511678920489	2987	0.477930712828812	2532	0.330985147245139	1889	12153
GO:0043666	regulation of phosphoprotein phosphatase activity	0.0670195299591963	458	1	5214	0.343033998349747	1464	0.382227271023706	2151	0.546359810858079	2868	12155
GO:1900047	negative regulation of hemostasis	1	3704	1	3998	0.0904982493811287	467	0.119497737222407	843	0.611019138658013	3144	12156
GO:0032233	positive regulation of actin filament bundle assembly	0.512903081827652	2421	0.549239290817747	2864	1	3427	0.201397023563403	1317	0.379398818968203	2130	12159
GO:0007631	feeding behavior	0.309851338137254	1691	0.72373605459705	3416	0.101658319935091	522	0.72871078810139	3368	0.616096470605943	3163	12160
GO:0001666	response to hypoxia	0.381141560782342	1967	0.294159944882667	1890	0.363901537783585	1513	0.84668855017928	3657	0.608193484505088	3134	12161
GO:0006486	protein glycosylation	0.786566240209222	3190	0.409043353018126	2368	0.539611665123159	2039	0.22764680773154	1448	0.604752157492724	3120	12165
GO:0016485	protein processing	0.192120650248414	1178	0.735718514217236	3447	0.396828855797766	1624	0.268271978316605	1640	0.921800790252707	4278	12167
GO:0043413	macromolecule glycosylation	0.786566240209222	3191	0.409043353018126	2369	0.539611665123159	2040	0.22764680773154	1449	0.604752157492724	3121	12170
GO:0006305	DNA alkylation	0.158044775852643	980	0.54964254367025	2866	0.499556491400356	1924	0.549879125588787	2787	0.726156589927799	3616	12173
GO:0014854	response to inactivity	1	4139	0.180163444871288	1322	1	3846	0.186471699966299	1235	0.281997868729863	1631	12173
GO:2000377	regulation of reactive oxygen species metabolic process	0.598814617573811	2680	0.385403104943839	2271	0.315117646559649	1370	0.41557268341926	2296	0.712099931940054	3559	12176
GO:0001837	epithelial to mesenchymal transition	0.826593339164809	3286	0.302770591442207	1925	0.822905037777623	2807	0.332310088091424	1923	0.402017193507182	2236	12177
GO:0080135	regulation of cellular response to stress	0.939322589656586	3531	0.965990856041996	3887	0.586884645567385	2189	0.224287006145135	1432	0.192609480926726	1138	12177
GO:0006306	DNA methylation	0.158044775852643	981	0.54964254367025	2867	0.499556491400356	1925	0.549879125588787	2788	0.726156589927799	3617	12178
GO:0017038	protein import	0.467795827530081	2272	0.205215066922689	1472	0.677219334293056	2418	0.769477963188575	3490	0.465125098252096	2527	12179
GO:0030900	forebrain development	0.480357518098716	2321	0.562795070868605	2914	0.295190917673624	1300	0.960520465286169	3833	0.316536982476865	1812	12180
GO:0051094	positive regulation of developmental process	0.610635595796681	2720	0.476613814500903	2599	0.379491906944409	1558	0.220222613149835	1412	0.801667186383049	3894	12183
GO:0008406	gonad development	0.716415043061117	2984	0.770580776312867	3541	0.449385369001804	1786	0.559949771833186	2835	0.177640367576035	1037	12183
GO:0051701	interaction with host	0.392604915199254	1996	0.109308820927216	837	0.0246922323972898	112	1	4962	0.921752831604058	4277	12184
GO:0050880	regulation of blood vessel size	0.766165150615863	3132	0.80502887472159	3618	0.761363853583807	2635	0.49196423569405	2584	0.0489450944651557	218	12187
GO:0010171	body morphogenesis	0.540616438868055	2495	0.051145328787806	429	0.529294930933711	2010	0.0605855193814678	434	1	6829	12197
GO:0060326	cell chemotaxis	0.703379375348144	2950	0.541872508697921	2824	0.240873704714003	1102	0.337173101733108	1937	0.67120731863139	3385	12198
GO:0030800	negative regulation of cyclic nucleotide metabolic process	0.450236601952062	2211	0.492057310120019	2669	1	4558	0.51498507622988	2661	0.0246374445989664	100	12199
GO:0003208	cardiac ventricle morphogenesis	0.654115470406501	2829	0.318307669987081	1985	0.646879973627829	2337	0.713414602780721	3321	0.302132501977677	1735	12207
GO:0051145	smooth muscle cell differentiation	0.545531533867464	2510	0.0571384670658254	471	1	3926	0.239124658009797	1517	0.77114352002843	3784	12208
GO:0016477	cell migration	0.723970585994512	3011	0.317530957335892	1978	0.224616208477366	1048	0.599984827766168	2973	0.625037093707762	3200	12210
GO:0006368	transcription elongation from RNA polymerase II promoter	0.662715321763409	2857	0.339604180854568	2076	0.654345576730572	2352	0.120269388530738	849	0.862018222836194	4082	12216
GO:0008630	intrinsic apoptotic signaling pathway in response to DNA damage	0.131150013776518	828	0.754259183978889	3499	0.708502546087999	2503	0.17468482819076	1154	0.902715264526676	4233	12217
GO:1901888	regulation of cell junction assembly	0.12260538703112	775	0.74069608838764	3460	1	3500	0.422779686688163	2320	0.388253865293181	2168	12223
GO:0010769	regulation of cell morphogenesis involved in differentiation	0.373354768189134	1943	0.637939795361247	3154	0.354209181902566	1489	0.338505811335246	1946	0.748598070077581	3694	12226
GO:0042345	regulation of NF-kappaB import into nucleus	0.0595511916864535	408	0.377061367685301	2241	1	4718	0.369831739757699	2101	0.523825889044893	2768	12236
GO:0048869	cellular developmental process	0.533146409524295	2474	0.273255521144194	1799	0.80087588378264	2743	0.298946199152186	1781	0.68337250143255	3439	12236
GO:0060562	epithelial tube morphogenesis	0.0943087928395047	623	0.57497566497401	2949	0.476059029556867	1860	0.639169962325178	3092	0.754633701313559	3715	12239
GO:0042348	NF-kappaB import into nucleus	0.0595511916864535	409	0.377061367685301	2242	1	4720	0.369831739757699	2102	0.523825889044893	2769	12242
GO:0046426	negative regulation of JAK-STAT cascade	0.423954643614611	2116	1	7179	0.099598461387635	514	0.12736464706709	889	0.26345359088196	1545	12243
GO:0032872	regulation of stress-activated MAPK cascade	0.721222903140581	2996	0.537278551034597	2806	0.457176546243522	1805	0.34056630345095	1958	0.502946745655945	2678	12243
GO:0032874	positive regulation of stress-activated MAPK cascade	0.512792330289531	2420	0.574664603150039	2948	0.820773390389186	2796	0.321820030258963	1879	0.393706666786781	2201	12244
GO:0065007	biological regulation	0.728436639183738	3027	0.278728482718335	1819	0.892224999232507	2981	0.920821765685332	3787	0.112130702992321	631	12245
GO:0031047	gene silencing by RNA	1	4461	0.115209693912494	883	0.656410085689111	2355	0.472670696909962	2514	0.358316852609901	2032	12245
GO:1904893	negative regulation of STAT cascade	0.423954643614611	2117	1	7180	0.099598461387635	515	0.12736464706709	890	0.26345359088196	1546	12248
GO:0048729	tissue morphogenesis	0.0875390988807509	575	0.468199750925887	2581	0.603753245197327	2233	0.877475277981504	3727	0.608219388931249	3136	12252
GO:0006163	purine nucleotide metabolic process	0.721213188007497	2995	0.0790958480007298	623	0.545910788833348	2065	0.685968991795667	3237	0.65788159687885	3333	12253
GO:0006898	receptor-mediated endocytosis	0.202306635074121	1220	0.868235759002906	3754	0.601082571265508	2223	0.159488061675922	1077	0.829828438688517	3984	12258
GO:0002250	adaptive immune response	0.180781979208857	1127	0.867774682679051	3753	0.367788107431813	1525	0.693448081885563	3261	0.481160271902662	2598	12264
GO:1902882	regulation of response to oxidative stress	0.580159978372505	2616	0.633086754308772	3138	0.582119823875282	2178	0.634036387481093	3071	0.214046587368926	1262	12265
GO:0006469	negative regulation of protein kinase activity	0.815504566523245	3261	0.968914632455423	3891	0.807724965351607	2760	0.286873706227371	1716	0.113678652654636	639	12267
GO:0003151	outflow tract morphogenesis	0.315234069389753	1712	1	5079	0.304670775660119	1328	0.387521460980435	2171	0.349272759141923	1981	12271
GO:0042993	positive regulation of transcription factor import into nucleus	0.343161328008527	1824	0.0858452965047472	679	1	4723	0.390937481000826	2186	0.544849418546773	2865	12277
GO:0051170	nuclear import	0.405308215067657	2048	0.158132902525743	1184	0.831725022559625	2833	0.721727349509366	3342	0.546998185072501	2870	12277
GO:0042743	hydrogen peroxide metabolic process	1	5929	0.0919720544108652	715	0.0750492195247354	389	0.415249116613379	2293	0.565841909739059	2953	12279
GO:0007205	protein kinase C-activating G-protein coupled receptor signaling pathway	1	4665	1	4781	0.319774878612621	1386	0.0765708739225482	546	0.15695694578472	904	12282
GO:0048514	blood vessel morphogenesis	0.679068897227336	2897	0.490407210763532	2659	0.138239459095154	704	0.279901466206966	1687	0.937515778632046	4336	12283
GO:0048584	positive regulation of response to stimulus	0.897163772820258	3457	0.293857461363073	1888	0.615076755180983	2262	0.68206436377112	3222	0.248415735129313	1454	12283
GO:0003143	embryonic heart tube morphogenesis	0.224782022552736	1335	0.255050917061792	1712	0.215509116598836	1008	1	4316	0.810097370327799	3914	12285
GO:0050819	negative regulation of coagulation	1	3686	1	3984	0.0986375673787686	507	0.128996984891086	899	0.62877095579075	3215	12291
GO:0007416	synapse assembly	0.897284433601767	3458	0.231130051954428	1609	0.378939186345342	1557	0.500395882093202	2604	0.593931981663825	3069	12297
GO:1902305	regulation of sodium ion transmembrane transport	0.167234123311501	1046	0.558323059615504	2902	0.51479694561742	1971	1	4210	0.389403432053121	2174	12303
GO:0050793	regulation of developmental process	0.561739684821098	2558	0.289397475496498	1870	0.370004389015134	1529	0.814511650363853	3584	0.52309495501364	2763	12304
GO:0050714	positive regulation of protein secretion	0.909634155934052	3487	0.756109136322556	3504	0.693135234003905	2459	0.534611553864366	2727	0.0324486152824941	130	12307
GO:0043068	positive regulation of programmed cell death	0.120340080822046	758	0.917316182102382	3835	0.739800849629058	2581	0.356575769458587	2022	0.602545881346033	3116	12312
GO:0006635	fatty acid beta-oxidation	0.17524647855966	1096	0.574181020057673	2945	0.523632757792191	1998	1	4028	0.404381595647949	2246	12313
GO:0003007	heart morphogenesis	0.41855582603505	2097	0.489847454723181	2652	0.628480605475879	2289	0.900713577145781	3759	0.260443059598607	1524	12321
GO:0042311	vasodilation	0.306824854059744	1676	0.337060668731816	2065	0.304128303252544	1325	0.348560811437312	1984	1	5273	12323
GO:0038034	signal transduction in absence of ligand	0.594593320958659	2663	0.261381901189609	1738	0.587694921442779	2194	1	5280	0.0824524322136911	449	12324
GO:0032892	positive regulation of organic acid transport	1	3669	1	3967	0.224704733219362	1050	0.249918475801113	1552	0.371140956574538	2089	12327
GO:0051241	negative regulation of multicellular organismal process	0.282241415374728	1566	0.667274875220113	3244	0.375381392959319	1546	0.628708346281295	3056	0.557778761132765	2917	12329
GO:0060429	epithelium development	0.152118856086701	940	0.217261663216666	1542	0.633317969493429	2307	0.842609854415467	3648	0.802579595971101	3895	12332
GO:1901617	organic hydroxy compound biosynthetic process	0.424044758118923	2120	0.752197670406223	3492	0.420320965392076	1703	0.294607996205798	1757	0.640326068405308	3262	12334
GO:0003170	heart valve development	1	4204	0.154368554948534	1163	1	3898	0.175859437485122	1162	0.334579084930318	1908	12335
GO:0019722	calcium-mediated signaling	0.861923824420046	3372	0.0690585279871102	551	0.0454755104387702	233	0.904443041219993	3768	0.973996848819468	4418	12342
GO:0070302	regulation of stress-activated protein kinase signaling cascade	0.725413632385114	3015	0.54261211089496	2825	0.462465274134236	1819	0.346328196552045	1975	0.510266743952041	2709	12343
GO:0008652	cellular amino acid biosynthetic process	0.562936873536869	2560	0.239469901584856	1645	0.560903092886268	2106	0.238559020250472	1510	1	4524	12345
GO:2001233	regulation of apoptotic signaling pathway	0.632756950075622	2784	0.53480480622361	2795	0.423259240719891	1712	0.557245040035086	2825	0.401423962831487	2231	12347
GO:1901657	glycosyl compound metabolic process	0.737576894965852	3052	0.196746462573757	1417	0.736355835343191	2575	0.0643163301568418	463	1	4841	12348
GO:0051090	regulation of DNA binding transcription factor activity	0.661569547313462	2853	0.743204199646877	3471	0.64907185035365	2343	0.594340255430131	2955	0.127209247472331	728	12350
GO:0048016	inositol phosphate-mediated signaling	1	4170	0.447338706158037	2507	0.409698772405875	1669	0.472132983671656	2512	0.256212584847043	1493	12351
GO:0097192	extrinsic apoptotic signaling pathway in absence of ligand	0.594593320958659	2664	0.261381901189609	1739	0.587694921442779	2195	1	5305	0.0824524322136911	450	12353
GO:0071375	cellular response to peptide hormone stimulus	0.702126849996563	2947	0.215601699671511	1531	0.694161786523232	2463	0.241994478614051	1529	0.799106305593397	3886	12356
GO:0072594	establishment of protein localization to organelle	0.705767364299117	2955	0.529801661026526	2782	0.536738227088169	2029	0.903548581809741	3767	0.144402071360534	824	12357
GO:1901568	fatty acid derivative metabolic process	1	3890	0.225808231353405	1583	0.422515213221985	1710	0.238723311378796	1512	0.740912391478964	3666	12361
GO:0050707	regulation of cytokine secretion	0.76426700407965	3125	0.504038597112594	2703	0.775111781977254	2674	0.825062836941269	3617	0.0516673695073514	246	12365
GO:0014823	response to activity	0.455708350436308	2231	0.151500522955164	1143	0.121700624449584	622	1	4971	0.673295300661742	3399	12366
GO:0048260	positive regulation of receptor-mediated endocytosis	0.0978593048717408	640	1	5575	0.0963186913909226	493	0.456474211078568	2457	0.627489039706509	3207	12372
GO:0007169	transmembrane receptor protein tyrosine kinase signaling pathway	0.661637149316706	2854	0.275060174172578	1804	0.642284093014855	2327	0.455478714385109	2449	0.562550368070313	2938	12372
GO:0070304	positive regulation of stress-activated protein kinase signaling cascade	0.519226986998272	2440	0.580962796364972	2969	0.824452266333139	2813	0.328769058147751	1912	0.402496567852452	2239	12373
GO:0050792	regulation of viral process	0.855684107746493	3350	0.888299432314073	3797	0.295908140694527	1303	0.649355093346291	3121	0.140941025422199	804	12375
GO:0034109	homotypic cell-cell adhesion	0.617794165783871	2745	0.656254313207078	3206	0.014822510126831	54	0.31100867527313	1828	1	4544	12377
GO:0061138	morphogenesis of a branching epithelium	0.135901383956932	845	0.573501657652478	2944	0.748227917979134	2599	0.624505594180603	3046	0.564343769978122	2946	12380
GO:0010951	negative regulation of endopeptidase activity	0.0486182287677373	339	0.412821789409451	2381	0.871487348184946	2941	0.41638211546478	2299	0.975012995223296	4423	12383
GO:0032386	regulation of intracellular transport	0.617633291389339	2744	0.285203862696447	1846	0.877141060490088	2954	0.86001644233792	3689	0.194764348909586	1154	12387
GO:0036293	response to decreased oxygen levels	0.395835649235566	2005	0.309080670593251	1946	0.378526742670004	1555	0.854938977286566	3677	0.627550214127931	3208	12391
GO:0006939	smooth muscle contraction	0.139655020975733	871	0.419446523657793	2406	1	3274	0.779498353103573	3515	0.421178992098955	2328	12394
GO:0051130	positive regulation of cellular component organization	0.591687307529073	2648	0.887686435409598	3795	0.673329201202546	2404	0.0771172571377755	548	0.576388709635948	3008	12403
GO:1901566	organonitrogen compound biosynthetic process	0.790476952334562	3203	0.143705703989339	1088	0.704410487198777	2491	0.202378379182201	1325	0.925870576320789	4299	12406
GO:0014048	regulation of glutamate secretion	1	4635	0.144631620942857	1093	0.126946424499336	652	1	4728	0.222164024689214	1308	12416
GO:0060147	regulation of posttranscriptional gene silencing	1	4474	0.328205036894889	2034	0.643569086918017	2332	0.327961955572966	1907	0.289047033136	1671	12418
GO:0090235	regulation of metaphase plate congression	1	9381	0.122323719034232	939	0.0052875069607904	12	0.133200374722936	926	0.195736149895346	1162	12420
GO:0031396	regulation of protein ubiquitination	0.545795434649807	2512	0.395579931187361	2310	0.939782024390183	3075	0.398183798157966	2219	0.416943055081217	2311	12427
GO:0022406	membrane docking	0.0363180377204355	257	0.602560431511787	3037	0.833612424696015	2841	0.611859557166965	3013	0.643833715223791	3280	12428
GO:0060966	regulation of gene silencing by RNA	1	4481	0.328205036894889	2035	0.643569086918017	2333	0.327961955572966	1908	0.289047033136	1672	12429
GO:0044259	multicellular organismal macromolecule metabolic process	0.414205467790417	2075	0.802521001030697	3612	0.761721685757782	2636	0.234949284399439	1489	0.487300968018924	2624	12436
GO:0098869	cellular oxidant detoxification	0.585903907061188	2639	0.634472339966472	3142	0.217228777838521	1013	0.637651747147118	3085	0.473380564789712	2562	12441
GO:1903321	negative regulation of protein modification by small protein conjugation or removal	0.475248678456389	2303	0.265716987999214	1760	0.792062318633013	2717	0.53677093158135	2738	0.560372571632804	2926	12444
GO:1904427	positive regulation of calcium ion transmembrane transport	0.521790552416836	2448	0.197142767140749	1420	0.518916754279777	1985	0.581608021900377	2908	0.744779891878887	3683	12444
GO:0051043	regulation of membrane protein ectodomain proteolysis	0.0238840063074656	162	1	4583	1	4140	0.243154433695174	1535	0.358095959440881	2030	12450
GO:0051353	positive regulation of oxidoreductase activity	0.412495408062174	2071	1	4084	1	3456	0.463632865888389	2476	0.0702068694688144	366	12453
GO:0045944	positive regulation of transcription from RNA polymerase II promoter	0.75193438707439	3100	0.0365959265709657	295	0.618559962953769	2271	0.751450002351691	3436	0.663319976988272	3358	12460
GO:0032024	positive regulation of insulin secretion	1	3666	0.623792592486947	3097	0.580294963620894	2169	0.643320882872613	3106	0.0776265004302848	422	12460
GO:2000027	regulation of organ morphogenesis	0.655907644769171	2833	0.506917052038788	2710	0.233002660045634	1079	0.553557524663052	2803	0.582807339869203	3036	12461
GO:0045597	positive regulation of cell differentiation	0.722436809429982	2999	0.511961694813425	2728	0.462293938625484	1817	0.275856750409522	1666	0.635880982361187	3251	12461
GO:0060218	hematopoietic stem cell differentiation	0.30830511063664	1684	0.718674800557967	3401	1	3465	0.360523115193361	2051	0.326984546103405	1865	12466
GO:0007204	positive regulation of cytosolic calcium ion concentration	0.618445004698684	2746	0.284971894583646	1843	0.0392455470354861	200	0.724320232189997	3353	0.933228473936788	4324	12466
GO:0016032	viral process	0.314283143838066	1709	0.447078832992558	2505	0.706437685325601	2494	0.724800839158513	3356	0.437325658973365	2403	12467
GO:0007041	lysosomal transport	0.00493330906822425	38	1	4937	0.660859813600977	2369	0.35839022990997	2036	0.600029072036769	3100	12480
GO:0050663	cytokine secretion	0.813332094892771	3255	0.582762390079022	2976	0.82206112749645	2800	0.596943486178765	2960	0.0904254138322119	489	12480
GO:0071840	cellular component organization or biogenesis	0.497247403985414	2373	0.92359584373999	3846	0.877038514394029	2953	0.381166370973073	2148	0.196198053106807	1166	12486
GO:1903320	regulation of protein modification by small protein conjugation or removal	0.609582077731794	2719	0.274463693247589	1802	0.812110947765506	2776	0.468430132878204	2498	0.50753826842358	2691	12486
GO:0003094	glomerular filtration	1	4633	0.208225049597022	1491	1	4366	0.022510050078368	151	0.32276121205892	1845	12486
GO:0055002	striated muscle cell development	0.569448235483941	2579	0.626881785722357	3110	0.563118170293029	2114	0.391248431532552	2188	0.460353539718185	2503	12494
GO:0071715	icosanoid transport	0.288184624581085	1587	1	5218	0.29460098579391	1295	0.322850128638144	1882	0.464440232042198	2519	12501
GO:0042221	response to chemical	0.920067599662739	3500	0.20538372841235	1475	0.574660283081521	2151	0.821559684739749	3607	0.308700337555709	1771	12504
GO:0046717	acid secretion	0.350721436653926	1843	0.75582137678456	3503	0.34902491136499	1477	0.764084480695111	3468	0.397249918052053	2214	12505
GO:1901571	fatty acid derivative transport	0.288184624581085	1588	1	5224	0.29460098579391	1296	0.322850128638144	1883	0.464440232042198	2520	12511
GO:1901991	negative regulation of mitotic cell cycle phase transition	0.0411154515540706	283	0.774038439602668	3548	0.707526582677654	2498	0.547598649015472	2776	0.676358732189675	3413	12518
GO:0042391	regulation of membrane potential	0.995333177219608	3611	0.0141193347344447	96	0.590539912733335	2207	0.740018278668927	3401	0.627153591495427	3205	12520
GO:0007586	digestion	0.417081991824815	2090	0.809380309164987	3628	0.419337617478943	1700	0.811203364284155	3577	0.261216263591995	1530	12525
GO:0051017	actin filament bundle assembly	0.128632664504687	813	0.629274812023515	3119	0.852866465168197	2888	0.398385628735751	2223	0.697116533676793	3493	12536
GO:0120032	regulation of plasma membrane bounded cell projection assembly	0.605753492391576	2702	0.657767937331344	3214	0.595055440470162	2214	0.0321832082823662	220	0.890209676088072	4189	12539
GO:1902893	regulation of pri-miRNA transcription from RNA polymerase II promoter	0.380250221896251	1961	0.0931948742238933	723	1	7213	0.43240391510917	2363	0.0557511309277117	280	12540
GO:0051882	mitochondrial depolarization	1	3794	0.235359609109135	1623	0.209875059888375	987	0.236654398196957	1500	1	4637	12541
GO:0001935	endothelial cell proliferation	0.435748198637491	2160	0.813841096495918	3632	0.182034002960954	870	0.250736987926081	1555	0.936996959691859	4334	12551
GO:0044403	symbiosis, encompassing mutualism through parasitism	0.384484589331987	1981	0.399681711497068	2332	0.638013233935199	2318	0.785315175514061	3524	0.435530924877388	2397	12552
GO:0050803	regulation of synapse structure or activity	0.594466049935648	2661	0.370304665572699	2210	0.860988805890077	2910	0.0865549436631972	612	0.883965852914353	4159	12552
GO:0033157	regulation of intracellular protein transport	0.62864409465087	2774	0.110813793393573	849	0.613961077411725	2257	0.993398691408875	3862	0.533344211199708	2812	12554
GO:0042401	cellular biogenic amine biosynthetic process	1	3636	0.209448669014744	1500	1	3248	1	3907	0.0538726385373298	265	12556
GO:0003018	vascular process in circulatory system	0.828861173708139	3293	0.862246630613544	3743	0.517347098390787	1977	0.602049078599886	2980	0.102449313492309	565	12558
GO:0032091	negative regulation of protein binding	0.0873513292700102	574	0.695091934774639	3321	0.648930718439946	2342	0.708274583225592	3304	0.57853632827961	3020	12561
GO:0060291	long-term synaptic potentiation	1	3797	0.289267744208469	1867	1	3466	0.320175307505627	1870	0.267436307665745	1563	12563
GO:0070085	glycosylation	0.801476912579501	3218	0.432600180774134	2450	0.561795047261344	2109	0.247702348635709	1546	0.633172916632813	3241	12564
GO:0009309	amine biosynthetic process	1	3628	0.212606025480112	1519	1	3239	1	3900	0.0553210183442538	278	12564
GO:0046006	regulation of activated T cell proliferation	1	4950	0.0446485310202924	375	1	4730	0.0423956895353305	296	0.397390391554261	2215	12566
GO:0021549	cerebellum development	0.719710627386323	2992	0.752488299993996	3493	0.34729001907646	1475	0.181219287414292	1201	0.675656191713434	3410	12571
GO:0043065	positive regulation of apoptotic process	0.114303741452149	730	0.913079830841713	3828	0.731024163233754	2560	0.34500928677222	1967	0.69618661606613	3488	12573
GO:0003177	pulmonary valve development	1	4988	0.16382477649776	1222	1	4767	0.0140242749280742	85	0.259370301519555	1513	12575
GO:0046689	response to mercury ion	1	5348	0.0918260831431925	714	0.0771468036296011	400	1	5348	0.136416441766327	768	12578
GO:0046849	bone remodeling	0.594304317510978	2658	0.637496013104391	3153	1	3725	0.2826522422526	1699	0.228481408283014	1344	12579
GO:0030278	regulation of ossification	0.225863319942304	1340	0.933754254454678	3857	0.91095370503854	3013	0.319772981995905	1868	0.459903207206458	2502	12580
GO:0006928	movement of cell or subcellular component	0.876860823486929	3409	0.252005023365242	1698	0.568657490163074	2127	0.598047474588286	2967	0.432047933369779	2379	12580
GO:0003184	pulmonary valve morphogenesis	1	4989	0.16382477649776	1223	1	4768	0.0140242749280742	86	0.259370301519555	1514	12580
GO:0061178	regulation of insulin secretion involved in cellular response to glucose stimulus	1	4509	0.185381203329758	1356	0.504614671729379	1939	1	4602	0.0421129636017323	179	12585
GO:0016051	carbohydrate biosynthetic process	0.165204477183394	1033	0.693421365944034	3320	0.880007101162698	2956	0.44086121808829	2395	0.549919114955687	2886	12590
GO:1903706	regulation of hemopoiesis	0.719507843610384	2991	0.463059596450623	2558	0.862168989892252	2915	0.204634396550895	1339	0.529088853210025	2794	12597
GO:0044087	regulation of cellular component biogenesis	0.4828252707731	2336	0.830563844471996	3674	0.895804028267389	2990	0.235798986649745	1494	0.374854162807503	2108	12602
GO:0048519	negative regulation of biological process	0.24040292733844	1400	0.58182052851748	2972	0.425755245241131	1716	0.571335185671634	2873	0.73568936169915	3644	12605
GO:0031668	cellular response to extracellular stimulus	0.412480658409583	2070	0.740137523918307	3458	0.90159132333338	3003	0.496920093726524	2596	0.254530890045677	1482	12609
GO:0048332	mesoderm morphogenesis	0.0937463857712228	618	0.697740837482897	3333	0.285037405562138	1253	1	4335	0.594599510439036	3073	12612
GO:0071466	cellular response to xenobiotic stimulus	0.656859664995479	2837	0.342234548115911	2094	0.292770015456789	1289	0.722884951999206	3346	0.585920367926691	3048	12614
GO:0019674	NAD metabolic process	1	4154	0.202172639543631	1452	0.518255368514061	1981	0.564336491276421	2850	0.390126675569961	2178	12615
GO:0035195	gene silencing by miRNA	1	4467	0.185341004056695	1355	0.582579828394273	2179	0.388684208553778	2176	0.443666203594492	2438	12615
GO:0030334	regulation of cell migration	0.691759682011965	2922	0.0851851170310459	670	0.892878511553038	2982	0.389235995471057	2178	0.79317117498068	3867	12619
GO:1990748	cellular detoxification	0.59461248244795	2665	0.64386171450289	3171	0.225332686708122	1054	0.646279892811736	3115	0.485480816852081	2617	12622
GO:0010977	negative regulation of neuron projection development	0.577175281484883	2605	0.350137545647	2123	0.288711071277535	1272	0.664311911468638	3169	0.68697318924984	3454	12623
GO:0048870	cell motility	0.658955296059246	2842	0.37241303331016	2225	0.347240320387479	1473	0.735341779390371	3386	0.509557635110005	2700	12626
GO:0055006	cardiac cell development	0.23925946204927	1395	0.651395988300551	3194	0.60958635395627	2246	0.309325922157056	1822	0.825509042971905	3970	12627
GO:0051899	membrane depolarization	1	3795	0.436381736822731	2465	0.735104439457475	2572	0.210678333664781	1366	0.442202694469734	2429	12627
GO:0048762	mesenchymal cell differentiation	0.735477044019794	3046	0.549316753420475	2865	0.727787457161962	2551	0.590469472534371	2945	0.206932839057024	1221	12628
GO:0051674	localization of cell	0.658955296059246	2843	0.37241303331016	2226	0.347240320387479	1474	0.735341779390371	3387	0.509557635110005	2701	12631
GO:0060070	canonical Wnt signaling pathway	0.359078217387714	1872	0.634589338377825	3143	0.539766803604922	2041	0.672599849998658	3195	0.433500244134443	2383	12634
GO:0060491	regulation of cell projection assembly	0.613675165736323	2729	0.665450308390914	3235	0.602887874078121	2229	0.0342318315264257	239	0.894789116885079	4204	12636
GO:0003231	cardiac ventricle development	0.531537477315889	2471	0.580093307413652	2962	0.827729019556852	2824	0.621442589245332	3040	0.227538845540898	1340	12637
GO:0042100	B cell proliferation	1	3784	1	4079	0.188391488796806	898	0.241236540120302	1524	0.427907534424308	2357	12642
GO:0010466	negative regulation of peptidase activity	0.0559196592346766	375	0.43972716683119	2480	0.882590883017229	2959	0.443185299292319	2403	0.978644248677067	4432	12649
GO:0032869	cellular response to insulin stimulus	0.905797234341191	3479	0.12007943654436	921	0.902181394029953	3004	0.134026644295698	932	0.93126820265375	4319	12655
GO:0046626	regulation of insulin receptor signaling pathway	1	5204	0.152598819879399	1150	0.458338240197343	1810	0.516310857256429	2666	0.318404590466927	1825	12655
GO:0010544	negative regulation of platelet activation	1	3659	1	3953	0.0335179548711193	170	0.0488363061222453	344	1	4531	12657
GO:0097205	renal filtration	1	4660	0.216245073641607	1534	1	4401	0.024084739796722	163	0.333728427951291	1900	12658
GO:0007338	single fertilization	1	4003	0.755190336202152	3501	0.70710632060917	2495	0.414657222641769	2291	0.0706785026554608	369	12659
GO:0001881	receptor recycling	0.0677705009344026	464	1	4231	1	3675	1	4104	0.0432245291085101	188	12662
GO:0051438	regulation of ubiquitin-protein transferase activity	0.689849941708268	2919	0.379393490973073	2248	1	3457	0.36232454383271	2060	0.348995310891572	1978	12662
GO:0009062	fatty acid catabolic process	0.264672411485836	1511	0.313175890120929	1953	0.627982593440202	2288	1	4029	0.549799686977366	2884	12665
GO:0097006	regulation of plasma lipoprotein particle levels	0.0567311690608633	388	0.632443904767399	3135	0.583832355763535	2183	0.634841197625124	3073	0.800202276446128	3888	12667
GO:0001944	vasculature development	0.718901542484758	2989	0.432747994243293	2452	0.294698892244051	1297	0.258919237465476	1594	0.940373636513518	4346	12678
GO:1901214	regulation of neuron death	0.157159322977153	975	0.982948791503483	3899	0.692392405624106	2452	0.129199139679526	900	0.991086020376402	4461	12687
GO:0055003	cardiac myofibril assembly	0.19387200683174	1185	1	4304	0.191704018481355	910	0.223353517115615	1430	1	4862	12691
GO:0099024	plasma membrane invagination	0.438995931847149	2169	1	4042	0.111103872582904	564	0.49690021390595	2594	0.656398882261698	3324	12693
GO:0010821	regulation of mitochondrion organization	0.928711203285469	3516	0.947604937988678	3872	0.254335641800423	1141	0.803533673965631	3562	0.106949725705408	602	12693
GO:0023014	signal transduction by protein phosphorylation	0.911927300388305	3490	0.6515638651292	3195	0.10645284741368	544	0.358874865329569	2040	0.679181357332814	3426	12695
GO:0060411	cardiac septum morphogenesis	0.303819799781858	1663	0.704885871952918	3355	0.665763218766193	2386	0.382778791548126	2154	0.610174523592642	3142	12700
GO:0006091	generation of precursor metabolites and energy	0.45121572041268	2213	0.0627998419436113	508	0.987435112230329	3171	0.724280401561996	3352	0.687284026468345	3456	12700
GO:0071396	cellular response to lipid	0.956811445300696	3555	0.426815183036594	2433	0.760434732704783	2632	0.320410524600488	1871	0.396935936830482	2213	12704
GO:0048646	anatomical structure formation involved in morphogenesis	0.444614590587427	2190	0.601549176910669	3034	0.152042392171548	752	0.583719791323178	2916	0.780939780535132	3815	12707
GO:0044419	interspecies interaction between organisms	0.409877596207533	2060	0.430982203710557	2442	0.664452736933175	2382	0.697670230388859	3272	0.471854108819721	2552	12708
GO:0060560	developmental growth involved in morphogenesis	0.642066918106829	2802	0.696058662427983	3327	0.102263213487792	524	0.350041949546937	1992	0.856107190270027	4063	12708
GO:0060976	coronary vasculature development	0.149585199890889	920	1	4983	0.493645761882714	1909	0.561268399990519	2841	0.36290876331403	2056	12709
GO:0015908	fatty acid transport	0.556399974119242	2545	1	4167	0.557483406970476	2094	0.238341883728378	1509	0.435581867205151	2398	12713
GO:0010628	positive regulation of gene expression	0.891333577675081	3443	0.00332491512400406	25	0.479733477747746	1868	0.926456027911164	3797	0.718693706028097	3587	12720
GO:0001954	positive regulation of cell-matrix adhesion	0.453513235275769	2224	0.142273159873987	1076	1	3394	0.507967980283739	2636	0.672674084994601	3392	12722
GO:0022602	ovulation cycle process	1	4536	0.661391314744837	3228	0.0691497080408088	362	0.303508340232139	1798	0.530292093889696	2800	12724
GO:2000145	regulation of cell motility	0.627017674346195	2770	0.121679244724688	933	0.920478805621336	3031	0.464423414986909	2481	0.702076071956794	3511	12726
GO:0007595	lactation	0.3827068026704	1975	0.0159367377465516	103	0.374073182223054	1543	1	6073	0.581893098981877	3034	12728
GO:0051147	regulation of muscle cell differentiation	0.204792916449666	1231	0.929038255347489	3854	0.203383706791849	959	0.767191457840441	3483	0.625472871156916	3202	12729
GO:0007167	enzyme linked receptor protein signaling pathway	0.731613922882828	3035	0.113273757026624	862	0.711588647850375	2512	0.729957237744502	3371	0.565706193299597	2952	12732
GO:0007265	Ras protein signal transduction	0.833179906501682	3307	0.558279237381487	2901	0.648842786685629	2341	0.434215100863395	2370	0.316677014981634	1813	12732
GO:0070507	regulation of microtubule cytoskeleton organization	0.106140803401551	692	0.597138054845421	3021	0.525788604399248	2004	0.603254714173197	2987	0.846420017307387	4031	12735
GO:1900076	regulation of cellular response to insulin stimulus	1	5109	0.228072716735135	1600	0.550743066302364	2081	0.240923877944748	1523	0.440587759806817	2422	12735
GO:0042307	positive regulation of protein import into nucleus	0.665438065549721	2865	0.00775456038072734	61	0.662378717589868	2376	0.719544386373582	3338	0.868550502223804	4098	12738
GO:0035264	multicellular organism growth	0.303085102299585	1659	0.163246437219439	1219	1	4206	0.188176339094696	1245	0.972506799719893	4412	12741
GO:0006937	regulation of muscle contraction	0.307186708730703	1678	0.887561501768835	3794	1	3273	0.663279569419823	3166	0.14603450650969	834	12745
GO:0030901	midbrain development	0.710126862778704	2970	0.744356844475971	3474	0.119768746791491	614	0.767192480721365	3484	0.395055306371909	2208	12750
GO:0042220	response to cocaine	0.135952053949519	847	0.514751623986438	2741	1	3303	1	3951	0.336049459606508	1913	12755
GO:0022607	cellular component assembly	0.552845540926302	2535	0.729603398028315	3434	0.924876615677068	3040	0.184350187887396	1223	0.464991088932103	2523	12755
GO:0050922	negative regulation of chemotaxis	0.0790168104181637	526	0.413260901382822	2383	0.38012651769762	1563	1	5234	0.588129689760159	3051	12757
GO:0110020	regulation of actomyosin structure organization	0.311089864871426	1698	0.716407965351655	3392	1	3491	0.146955393032638	996	0.620311135286054	3183	12760
GO:0002460	adaptive immune response based on somatic recombination of immune receptors built from immunoglobulin superfamily domains	0.134188367039756	842	0.667105122251544	3241	0.321968472691987	1396	0.902322860099531	3763	0.704904575530267	3524	12766
GO:0035239	tube morphogenesis	0.151430680664841	935	0.676494522655979	3264	0.399730952636675	1635	0.576307712497122	2892	0.849031928235343	4040	12766
GO:1904591	positive regulation of protein import	0.668029724199823	2869	0.00804606907427206	64	0.665554058332677	2384	0.722540195171235	3344	0.870446959042637	4106	12767
GO:0001933	negative regulation of protein phosphorylation	0.891255022914803	3441	0.828016040794842	3667	0.885012998473998	2963	0.392484009113664	2194	0.09361766844146	505	12770
GO:0070997	neuron death	0.221238873311367	1314	0.829514034481946	3671	0.761886820434138	2637	0.0997586271614198	714	0.980671408172063	4435	12771
GO:0006260	DNA replication	0.187877691693514	1158	0.662367523902397	3230	0.795783736568742	2729	0.431639800214096	2360	0.649511368552512	3297	12774
GO:0051100	negative regulation of binding	0.223085493072015	1325	0.550610153123286	2873	0.482918555336564	1879	0.851999274001239	3672	0.580566441737644	3030	12779
GO:0022898	regulation of transmembrane transporter activity	0.29526275144018	1628	0.362317040338135	2175	0.755790104287701	2615	1	4198	0.387880854503005	2165	12781
GO:0009116	nucleoside metabolic process	0.691941875910046	2923	0.38741152134293	2282	0.689600965436177	2445	0.0443989114510367	310	1	4827	12787
GO:0014047	glutamate secretion	0.434495609648555	2156	0.466143864161863	2570	0.428039929904081	1725	1	4727	0.278006444589618	1617	12795
GO:0006357	regulation of transcription from RNA polymerase II promoter	0.6981448341309	2934	0.0349733540494164	285	0.865164598173301	2925	0.730761390292965	3374	0.642414633568355	3277	12795
GO:0006586	indolalkylamine metabolic process	1	3626	1	3932	1	3236	0.123984795557421	873	0.191351207165664	1129	12796
GO:1902808	positive regulation of cell cycle G1/S phase transition	1	5231	0.390141106753401	2295	1	4988	0.0141882999979645	90	0.0451787093970499	201	12805
GO:0098754	detoxification	0.607032697652333	2706	0.655823743646594	3204	0.235785440921622	1090	0.656449578193617	3136	0.502578155635905	2676	12812
GO:0051276	chromosome organization	0.398179982949116	2017	0.769921234020569	3538	0.935778019637034	3068	0.362023900703387	2058	0.379819433571034	2132	12813
GO:0008608	attachment of spindle microtubules to kinetochore	1	5778	1	5804	0.0396526194738718	202	0.0513508934848034	361	0.118207200347475	668	12813
GO:0061572	actin filament bundle organization	0.138176580667103	864	0.64413751511867	3173	0.860747015560709	2909	0.415883547872832	2298	0.715165128783547	3570	12814
GO:0021543	pallium development	0.457195138153208	2242	0.75818787071934	3508	0.439483190970128	1766	0.794821036501294	3541	0.306756525411918	1759	12816
GO:0040012	regulation of locomotion	0.606287489680589	2704	0.196131821630239	1414	0.718867631000327	2530	0.46645951856094	2488	0.743986251858642	3680	12816
GO:1902017	regulation of cilium assembly	1	7100	0.108681010129283	831	0.393423252061443	1609	0.0202714936004632	141	0.608208718135464	3135	12816
GO:0050890	cognition	0.50807072823297	2406	0.22101555785238	1560	0.487619576199403	1896	0.807413790521455	3568	0.672614812011205	3389	12819
GO:0007588	excretion	0.513053076370872	2423	0.55720308595064	2895	0.511162068984143	1956	1	4726	0.143328151015866	820	12820
GO:0033993	response to lipid	0.86887613283091	3390	0.318080111491839	1981	0.861780413491938	2913	0.590399167490288	2944	0.272715925372058	1592	12820
GO:0048639	positive regulation of developmental growth	0.447362760648924	2203	0.508829830459794	2718	0.223647020216574	1044	0.566732633083634	2859	0.83524774123788	3998	12822
GO:0045834	positive regulation of lipid metabolic process	0.207695301166544	1243	0.828584549498966	3670	0.79410505930734	2724	0.116396972966298	825	0.948064174206323	4361	12823
GO:2001252	positive regulation of chromosome organization	0.847898998617177	3343	0.615941421123551	3077	0.841853517056066	2860	0.359567271215379	2046	0.258216429184324	1503	12829
GO:0046635	positive regulation of alpha-beta T cell activation	1	4360	0.127375667302951	974	0.423623774084592	1713	0.482873084403204	2551	0.632153918541574	3237	12835
GO:0002064	epithelial cell development	0.481655374832616	2327	0.945273458022458	3867	0.250217806566873	1132	0.808590516973386	3573	0.34161529206636	1937	12836
GO:0031398	positive regulation of protein ubiquitination	0.552466437706295	2533	0.342525887752439	2095	0.836001973832675	2850	0.608382652946586	3000	0.428524533627531	2361	12839
GO:1903201	regulation of oxidative stress-induced cell death	1	4763	0.534187789450718	2792	0.485012236209878	1889	0.532877506465043	2724	0.11922782438988	675	12843
GO:0090025	regulation of monocyte chemotaxis	1	5227	0.19195426664328	1399	0.166302437205019	812	1	5244	0.0407092500262184	164	12846
GO:0010884	positive regulation of lipid storage	1	3899	0.247666735829038	1673	1	3595	0.253852637067724	1566	0.377672027141672	2120	12853
GO:0006366	transcription from RNA polymerase II promoter	0.765009163076069	3126	0.0186749885467812	126	0.90026509842377	2999	0.669131203499232	3188	0.677536377781181	3417	12856
GO:0097305	response to alcohol	0.382179401942289	1972	0.450521015786324	2520	0.375637722498829	1549	0.483215788858097	2553	0.916954982132562	4263	12857
GO:0051649	establishment of localization in cell	0.395986587277145	2007	0.705843239139929	3358	0.770740359279934	2658	0.986535963152462	3854	0.168208951094721	980	12857
GO:0000165	MAPK cascade	0.893030384571537	3448	0.605272254067783	3042	0.0853470917366993	441	0.539255383594707	2746	0.619401598114327	3180	12857
GO:0003205	cardiac chamber development	0.203879602896199	1223	0.726097069812779	3421	0.668302098319985	2392	0.764065440184218	3467	0.427888582492588	2355	12858
GO:0051291	protein heterooligomerization	0.731827602417892	3036	0.77103589371304	3542	0.368492790962969	1526	0.445999436104219	2413	0.42433543800691	2342	12859
GO:0097193	intrinsic apoptotic signaling pathway	0.229954287536857	1360	0.883239881977493	3783	0.623677902599248	2281	0.315995224940676	1854	0.717835733915896	3582	12860
GO:0034104	negative regulation of tissue remodeling	0.232263212534111	1371	1	4143	1	3552	0.269031668396412	1646	0.38417932757098	2151	12863
GO:0000077	DNA damage checkpoint	0.00878788268653093	73	0.861664308277889	3741	0.823378376200062	2809	0.316095051023968	1856	0.961214607127899	4385	12864
GO:0010324	membrane invagination	0.494046001303015	2365	1	4005	0.0290450469044382	133	0.551384320736203	2795	0.714209461251286	3567	12865
GO:2000026	regulation of multicellular organismal development	0.464289572215406	2258	0.352428089239033	2139	0.5257505219269	2003	0.547326284192233	2775	0.752449833461527	3704	12879
GO:0043648	dicarboxylic acid metabolic process	0.621095416567226	2755	0.29873174316603	1909	1	3695	0.293932179778357	1753	0.525614426339254	2775	12887
GO:0006884	cell volume homeostasis	0.00235976314471137	22	0.258883797477041	1729	1	4277	1	4649	0.396229911180223	2211	12888
GO:0035710	CD4-positive, alpha-beta T cell activation	0.177329100561339	1112	0.588205815350308	2991	0.543080153270542	2053	0.60505011229194	2990	0.760992441110384	3742	12888
GO:0042770	signal transduction in response to DNA damage	0.000696063322566819	12	0.807515012406689	3627	1	3442	0.234373368764195	1486	0.934022209026775	4328	12895
GO:0030316	osteoclast differentiation	0.616401856419843	2737	0.659675910864592	3221	0.612492829491553	2254	0.0986966013869661	707	0.827898260307875	3976	12895
GO:0045667	regulation of osteoblast differentiation	0.446356355512834	2197	0.814132810719491	3633	0.777086449582145	2677	0.260826097612568	1602	0.528335927201563	2788	12897
GO:0045732	positive regulation of protein catabolic process	0.342552080234189	1822	0.644934331404056	3177	0.946088824373596	3096	0.426856327053375	2338	0.452544967668822	2469	12902
GO:1902905	positive regulation of supramolecular fiber organization	0.371759314339386	1933	0.224348472058645	1578	0.631992982588011	2304	0.719288251285793	3337	0.764025738700039	3754	12906
GO:2000772	regulation of cellular senescence	0.357598035002371	1866	1	4123	1	3533	0.404653400737557	2243	0.193297109318372	1142	12907
GO:0031344	regulation of cell projection organization	0.845721032840795	3337	0.898243892844485	3820	0.193704664796516	918	0.114971215201701	815	0.842193767347425	4018	12908
GO:0045087	innate immune response	0.939591231293135	3532	0.488611506190945	2646	0.874048727260716	2947	0.368224552255326	2093	0.292067900275088	1694	12912
GO:0050853	B cell receptor signaling pathway	1	3789	0.152972131501839	1153	1	3455	0.52499703247304	2698	0.317781923670577	1819	12914
GO:0051348	negative regulation of transferase activity	0.796415193076541	3213	0.951025420798964	3874	0.920731398251392	3032	0.210679158392701	1367	0.244252961946637	1431	12917
GO:0033604	negative regulation of catecholamine secretion	1	3673	0.119591490149036	915	1	3295	1	3946	0.18500342232809	1088	12917
GO:0035556	intracellular signal transduction	0.982176764056176	3593	0.902654042757349	3824	0.109114789753133	556	0.568245345487906	2861	0.3710327861517	2087	12921
GO:0021766	hippocampus development	0.669320776471604	2875	0.700561146663106	3340	0.0912670064367611	475	1	5435	0.140208347414333	797	12922
GO:0072202	cell differentiation involved in metanephros development	1	7434	0.0627983240738376	507	0.0516577728065375	265	0.358288812180525	2035	0.505952231209198	2687	12928
GO:0045639	positive regulation of myeloid cell differentiation	0.611933250321874	2724	0.654130502535071	3202	0.238799784443506	1097	0.667100621178255	3180	0.515371339830344	2728	12931
GO:0000305	response to oxygen radical	0.275749076025829	1550	1	5964	0.26974904312749	1197	0.304473708132725	1803	0.439592931625473	2418	12932
GO:0034103	regulation of tissue remodeling	0.564298996136102	2562	1	4142	0.570989802745659	2138	0.263324105592207	1615	0.454757065104302	2477	12934
GO:0000187	activation of MAPK activity	0.500068188032456	2379	0.849530982077473	3710	0.495529129837228	1917	0.308211518977733	1817	0.60209978591983	3112	12935
GO:0014068	positive regulation of phosphatidylinositol 3-kinase signaling	1	5049	0.589526662060747	2995	0.545256475262285	2062	0.0652283392008779	467	0.428537574259108	2362	12935
GO:0033673	negative regulation of kinase activity	0.846063177945625	3339	0.976106514689474	3893	0.83888414871	2855	0.339885511673861	1955	0.1558560255326	895	12937
GO:0071901	negative regulation of protein serine/threonine kinase activity	0.80689563129564	3238	1	4090	0.803215302757179	2749	0.30128847317273	1789	0.182103615582195	1072	12938
GO:0008643	carbohydrate transport	0.214162136869761	1286	0.541009767903397	2820	1	4803	0.842622937778703	3649	0.0726185021818056	382	12940
GO:0014037	Schwann cell differentiation	1	5254	0.408234305997418	2362	0.372062634354587	1537	0.104499403319275	744	0.58561716841175	3045	12942
GO:0032868	response to insulin	0.540174362925969	2493	0.211905980509015	1514	0.940762038067476	3078	0.228200811476775	1453	0.968136581247477	4405	12943
GO:0090276	regulation of peptide hormone secretion	0.751439865943474	3097	0.56826027140588	2928	0.929811852560963	3053	0.958054525121331	3830	0.0104735026586112	37	12945
GO:0045921	positive regulation of exocytosis	0.621298926060918	2756	0.658747332987425	3217	0.614694793976185	2260	0.676244037670185	3205	0.258857421743577	1508	12946
GO:0030879	mammary gland development	0.566069949946429	2567	0.152825550968434	1152	0.112257494536864	572	1	5266	0.672970393652372	3395	12952
GO:0006890	retrograde vesicle-mediated transport, Golgi to ER	0.209924012478484	1259	0.244002059234769	1662	1	6029	0.241867547424545	1528	0.454665611649854	2475	12953
GO:0007179	transforming growth factor beta receptor signaling pathway	0.177099176353523	1110	0.702903445326785	3350	0.88709631991593	2970	0.473536966184774	2519	0.576208574459531	3007	12956
GO:2000251	positive regulation of actin cytoskeleton reorganization	0.235195111870125	1379	0.254408042349289	1707	1	3530	0.274604361162695	1661	1	4679	12956
GO:0042445	hormone metabolic process	0.871289113101256	3397	0.0819814300516493	645	0.333317960127571	1431	0.699522501434845	3284	0.893594606643304	4199	12956
GO:0010744	positive regulation of macrophage derived foam cell differentiation	1	5042	0.134886265941788	1024	1	4810	0.130282695359379	907	0.199132702436288	1176	12959
GO:0007215	glutamate receptor signaling pathway	0.329561356260136	1769	0.367323136301583	2192	0.318772203756896	1382	0.753558551946337	3441	0.889155312361734	4180	12964
GO:1902715	positive regulation of interferon-gamma secretion	1	3817	0.0641371261525765	519	1	3504	0.0651443389215267	466	1	4662	12968
GO:0045429	positive regulation of nitric oxide biosynthetic process	0.421780034283654	2107	0.453531651702023	2530	0.416347926410732	1690	1	5127	0.259586063608621	1516	12970
GO:0042176	regulation of protein catabolic process	0.177961205133208	1115	0.581578122215645	2971	0.828743669033063	2826	0.596813225182721	2959	0.601222385887861	3104	12975
GO:0045916	negative regulation of complement activation	0.0577316699411417	395	1	3917	0.0577855793579533	308	1	3875	1	4484	12979
GO:0009892	negative regulation of metabolic process	0.294975674482021	1624	0.51402005748897	2736	0.945198046290359	3092	0.301992812340425	1793	0.758757560465728	3736	12981
GO:1903779	regulation of cardiac conduction	0.620122267206425	2754	0.658717563868275	3216	0.617510931812398	2269	0.105482120491834	752	0.833438741878099	3991	12982
GO:0050796	regulation of insulin secretion	0.90493309231159	3477	0.471614439867957	2589	0.899421521088996	2997	0.935347338002525	3811	0.0272523007582781	109	12983
GO:0051496	positive regulation of stress fiber assembly	0.466444455879713	2269	0.500163067975256	2689	1	3460	0.163996984705836	1107	0.68833007678842	3462	12987
GO:0072358	cardiovascular system development	0.736262201334046	3047	0.454714538828692	2537	0.313747536619524	1365	0.279273564539626	1682	0.948006636513508	4360	12991
GO:0050794	regulation of cellular process	0.801167493937239	3217	0.385467044869429	2272	0.728143310034831	2552	0.864411240310278	3700	0.213120614615804	1251	12992
GO:0070613	regulation of protein processing	0.0585660613799326	400	0.644277699239738	3174	0.227121155723037	1060	1	3876	1	4485	12995
GO:0007017	microtubule-based process	0.889483035896917	3436	0.624752816459788	3100	0.338950016396965	1452	0.650331634651813	3123	0.330504442247422	1885	12996
GO:2000258	negative regulation of protein activation cascade	0.0577316699411417	396	1	3920	0.0577855793579533	309	1	3882	1	4491	12998
GO:1901216	positive regulation of neuron death	0.301291101307749	1647	0.705851970814161	3359	0.663024618203785	2379	0.138903008443863	955	1	4659	12999
GO:1904407	positive regulation of nitric oxide metabolic process	0.421780034283654	2108	0.453531651702023	2531	0.416347926410732	1691	1	5159	0.259586063608621	1517	13006
GO:0052548	regulation of endopeptidase activity	0.171189362358611	1078	0.626877995519115	3109	0.523309247992017	1995	0.44702610317	2417	0.969936726357631	4408	13007
GO:0120035	regulation of plasma membrane bounded cell projection organization	0.839727913331692	3322	0.893125374433196	3804	0.186058849610691	889	0.109637702693456	780	0.896703551300177	4214	13009
GO:0003012	muscle system process	0.632543267866067	2783	0.56192414709962	2910	0.971972800380879	3140	0.765857581846083	3476	0.123873654329914	703	13012
GO:0001659	temperature homeostasis	0.082636697806234	543	0.0993582304903618	757	1	3271	1	3921	1	4521	13013
GO:0007613	memory	0.442032480791413	2175	1	4222	0.430389025794595	1735	1	4098	0.13849832786658	783	13013
GO:0090090	negative regulation of canonical Wnt signaling pathway	0.881727474640277	3419	0.411979050811759	2379	0.873873134705819	2946	0.91321173278438	3780	0.0909081969902736	495	13019
GO:0030038	contractile actin filament bundle assembly	0.122654120625811	776	0.742057367001103	3463	1	3417	0.172614464713082	1146	0.899166950160114	4219	13021
GO:0003025	regulation of systemic arterial blood pressure by baroreceptor feedback	0.00429082275059995	33	1	4214	1	3653	1	4089	0.178654515237895	1040	13029
GO:0042698	ovulation cycle	1	4540	0.393842887251941	2300	0.117610578470985	597	0.408282549878471	2260	0.657558818400824	3332	13029
GO:0031570	DNA integrity checkpoint	0.0106766206751932	82	0.873521115877427	3764	0.835907424708567	2849	0.337314886647076	1938	0.966392192556401	4399	13032
GO:0006304	DNA modification	0.270211779278351	1526	0.68735766463624	3297	0.634682653937711	2315	0.317179135569135	1861	0.846659574300509	4033	13032
GO:0009791	post-embryonic development	0.707000567702931	2960	0.387416938016532	2283	0.697092338584583	2470	0.166493853116021	1118	0.894333938515595	4202	13033
GO:0051983	regulation of chromosome segregation	1	5797	0.320330049616781	1998	0.0799654388547021	414	0.326293642849861	1899	0.560832497035287	2927	13035
GO:0048864	stem cell development	0.616236841364303	2736	0.649882278677272	3189	0.606875466232621	2244	1	4336	0.0965674688264383	531	13036
GO:1900272	negative regulation of long-term synaptic potentiation	1	3813	0.132225836800947	1007	1	3497	0.00963156948489018	64	1	4656	13037
GO:0043542	endothelial cell migration	0.225433582196989	1338	0.504731240406042	2704	0.430703631095032	1736	0.554742469602811	2809	0.98936153714219	4455	13042
GO:0043149	stress fiber assembly	0.122654120625811	777	0.742057367001103	3464	1	3444	0.172614464713082	1147	0.899166950160114	4220	13052
GO:0044089	positive regulation of cellular component biogenesis	0.580720360384422	2620	0.372244537783366	2224	0.560554770954327	2104	0.282857811053647	1701	0.971055530917509	4409	13058
GO:0009410	response to xenobiotic stimulus	0.678866131526572	2896	0.369346497968759	2203	0.317061683305554	1375	0.743082150462146	3412	0.617847448449513	3173	13059
GO:0051937	catecholamine transport	0.492818219084156	2360	0.536249357605416	2802	0.493682690673604	1910	1	3960	0.357751107347581	2028	13060
GO:0031669	cellular response to nutrient levels	0.302749433972073	1657	0.889789914307967	3800	0.853663947909825	2889	0.645279399187123	3112	0.276961295231847	1612	13070
GO:0045684	positive regulation of epidermis development	0.0693325805210916	470	0.383632613567557	2264	1	5233	0.395268410828043	2205	0.55378664003565	2899	13071
GO:0022617	extracellular matrix disassembly	0.290131406137665	1599	1	3915	0.66238650902755	2377	0.369366396796941	2098	0.597273340825589	3083	13072
GO:0032535	regulation of cellular component size	0.0653688714214251	442	0.852775859265347	3721	0.404279007792701	1651	0.555986051255277	2817	0.985608338720321	4447	13078
GO:0021587	cerebellum morphogenesis	0.451431537846553	2215	0.47815542701721	2607	1	3415	0.0329819359533479	226	1	4620	13083
GO:0046503	glycerolipid catabolic process	0.403006280438797	2039	0.445944757710924	2497	1	3226	1	3893	0.243834596053622	1429	13084
GO:1990089	response to nerve growth factor	0.137121588368057	855	0.514576678395861	2739	0.130923048501193	670	1	5317	0.700246748369483	3505	13086
GO:0034776	response to histamine	0.00824940581517571	67	1	4126	1	3535	1	4002	0.231220568889481	1358	13088
GO:0022411	cellular component disassembly	0.020324114127415	139	0.915527286716159	3832	0.855200600497111	2894	0.700813219139999	3289	0.562296843413198	2936	13090
GO:0030858	positive regulation of epithelial cell differentiation	0.170908891201071	1073	0.201603713697424	1445	1	3970	1	4382	0.399168967261529	2223	13093
GO:0031324	negative regulation of cellular metabolic process	0.245428628555878	1426	0.790528686975124	3585	0.975768116927325	3148	0.29791165622418	1777	0.615738203586607	3160	13096
GO:0032489	regulation of Cdc42 protein signal transduction	0.0769075545877238	512	1	4019	1	3350	0.0891634991806291	634	1	4583	13098
GO:1903317	regulation of protein maturation	0.0635609660965034	432	0.656313404425356	3207	0.23829224992575	1095	1	3879	1	4488	13101
GO:0090277	positive regulation of peptide hormone secretion	1	3698	0.711486161081103	3379	0.668079839261258	2391	0.728881253807566	3369	0.0534640710552442	264	13101
GO:0072329	monocarboxylic acid catabolic process	0.365755442552401	1898	0.421089833591395	2408	0.716781726163244	2526	1	3973	0.413705682257424	2298	13103
GO:0046660	female sex differentiation	0.779531742128315	3166	0.495492236893011	2677	0.182125790095223	871	0.82917849438357	3628	0.523125418709585	2764	13106
GO:0051341	regulation of oxidoreductase activity	0.649995368486194	2818	1	4083	0.272902945196545	1215	0.707553353219559	3297	0.292125660325865	1695	13108
GO:1903749	positive regulation of establishment of protein localization to mitochondrion	0.743367446767949	3075	1	4338	0.38673811122254	1583	0.794410520841748	3538	0.103758806031418	578	13112
GO:0060485	mesenchyme development	0.837494523524268	3317	0.69795976897351	3334	0.620695686850061	2276	0.528293664492975	2708	0.252602983847177	1478	13113
GO:0030902	hindbrain development	0.600505285676192	2683	0.649575857206722	3188	0.312222370302961	1358	0.416893219010353	2302	0.718238698378744	3585	13116
GO:0009612	response to mechanical stimulus	0.460750260814743	2249	0.14972923395719	1126	0.712745360731823	2515	0.948690665004519	3816	0.676438605015358	3414	13120
GO:0038189	neuropilin signaling pathway	0.0643488826491489	436	1	4078	1	3440	0.0756396273376718	537	1	4631	13122
GO:0032269	negative regulation of cellular protein metabolic process	0.612266828826182	2725	0.472391352677253	2591	0.941959931601177	3082	0.718844799910309	3335	0.236364435781278	1390	13123
GO:0014013	regulation of gliogenesis	0.761866469735037	3122	0.20615505729101	1483	1	4240	0.0859786471687011	603	0.742332479142211	3675	13123
GO:0001676	long-chain fatty acid metabolic process	1	3871	0.24904644009581	1683	0.572036556490098	2143	0.257808883691292	1589	0.786345612932686	3838	13124
GO:0032768	regulation of monooxygenase activity	0.541749969723751	2500	1	4450	0.174360774148145	843	1	4363	0.167150553076567	971	13127
GO:0030449	regulation of complement activation	0.271522167425271	1533	0.318739612482303	1990	0.284298010794311	1248	1	3874	1	4483	13128
GO:0006809	nitric oxide biosynthetic process	0.566570339427341	2571	0.605466650181732	3044	0.196710472370915	932	1	4134	0.447946471628254	2451	13132
GO:0002698	negative regulation of immune effector process	0.254585811773857	1462	0.67933849386135	3273	0.631396421018469	2302	0.686623935219964	3240	0.543436203384974	2856	13133
GO:0098781	ncRNA transcription	0.638577804983227	2793	0.684980240616125	3289	0.635611133545391	2316	0.314978440743817	1853	0.549863235028039	2885	13136
GO:0006470	protein dephosphorylation	0.561136166427591	2554	0.410673476843575	2374	0.784166042902124	2692	0.966220299509098	3839	0.289860774223573	1678	13137
GO:0050795	regulation of behavior	0.493380616899939	2362	0.0419721450409207	340	1	4099	0.5451118205284	2768	0.715182422386762	3571	13140
GO:0006029	proteoglycan metabolic process	0.108530057514487	698	0.720581346803918	3410	0.67865129928035	2423	0.742018626866701	3406	0.627342886748831	3206	13143
GO:0072215	regulation of metanephros development	1	5154	0.0618720133811285	501	0.310219366039141	1346	0.0746390833869631	528	1	5620	13149
GO:0034405	response to fluid shear stress	0.390514344216928	1992	1	4023	0.390058085814051	1599	0.444353029483895	2407	0.606616261388625	3129	13150
GO:0045668	negative regulation of osteoblast differentiation	0.121126327284124	762	0.48556474176876	2637	0.448602168542087	1785	1	6226	0.3034527544187	1743	13153
GO:0043069	negative regulation of programmed cell death	0.112349375578586	721	0.533640035217859	2791	0.629014723981135	2290	0.695449139173185	3269	0.862217567917207	4083	13154
GO:0060071	Wnt signaling pathway, planar cell polarity pathway	0.748464187323867	3089	0.782030321001121	3560	0.384363615248943	1573	0.792823895369032	3537	0.23788784168024	1396	13155
GO:0001667	ameboidal-type cell migration	0.186650707777797	1148	0.590114289151134	2999	0.677497369410569	2419	0.471910917230574	2510	0.86174849621682	4080	13156
GO:0050680	negative regulation of epithelial cell proliferation	0.474345084377287	2298	1	4474	0.796687448989821	2732	0.291317551984934	1741	0.337720022282344	1917	13162
GO:0051591	response to cAMP	0.31064929866568	1696	0.132353582798357	1008	0.67491875429765	2409	1	3913	0.878987446441404	4140	13166
GO:0051403	stress-activated MAPK cascade	0.585666084673455	2638	0.662491942916272	3231	0.579471899000872	2164	0.467604567414717	2495	0.49246193856676	2649	13177
GO:0040011	locomotion	0.672591237426023	2886	0.431392110960478	2445	0.375452646319517	1547	0.542247152908591	2757	0.709456719305531	3542	13177
GO:0009101	glycoprotein biosynthetic process	0.523242086872718	2453	0.614814383553848	3074	0.311873200046171	1356	0.427911849514736	2345	0.820579936238008	3953	13181
GO:0040029	regulation of gene expression, epigenetic	0.975708137683409	3585	0.629800091301003	3122	0.73120056686369	2562	0.0718478960151349	508	0.674626610172018	3405	13182
GO:0051385	response to mineralocorticoid	0.284259598726587	1577	0.307959612249606	1942	1	3256	1	3911	0.458576199905698	2497	13183
GO:0021680	cerebellar Purkinje cell layer development	1	3649	0.302953527482275	1926	0.274779270893257	1220	1	3918	0.453400587458141	2470	13183
GO:0031347	regulation of defense response	0.786936107582866	3192	0.482160641782517	2620	0.898285401372415	2993	0.773172641976672	3498	0.153190761457574	882	13185
GO:1905477	positive regulation of protein localization to membrane	0.789971111665719	3202	0.819512056909313	3649	0.446155288473871	1779	0.542468588187951	2761	0.312148260766853	1795	13186
GO:0090183	regulation of kidney development	1	5101	0.228020329399884	1599	0.560414459771789	2103	0.0756058616469064	536	0.788914847294009	3847	13186
GO:2000257	regulation of protein activation cascade	0.274462912617199	1545	0.32266885944799	2006	0.287572716270154	1265	1	3881	1	4490	13187
GO:0032231	regulation of actin filament bundle assembly	0.342388944418547	1821	0.740903209877374	3462	1	3426	0.170689390401187	1138	0.659625557189519	3340	13187
GO:0051492	regulation of stress fiber assembly	0.274293280330008	1544	0.681801203318788	3279	1	3459	0.119683200576393	846	0.855220158655211	4060	13188
GO:0043535	regulation of blood vessel endothelial cell migration	0.224265684372801	1331	0.635507785125766	3148	1	3445	0.0894567255177055	638	1	4632	13194
GO:0033077	T cell differentiation in thymus	0.609002533566852	2718	0.27262934153897	1796	1	4044	0.0947038875385254	681	0.821809064168438	3957	13196
GO:0016310	phosphorylation	0.821382702153577	3274	0.863180569503219	3745	0.0699204008607231	365	0.671063670077955	3192	0.48724308265776	2623	13199
GO:0051592	response to calcium ion	0.0626997018191616	428	0.81292105669906	3631	0.774943849399201	2672	0.526601489538443	2703	0.766767180002495	3766	13200
GO:0031326	regulation of cellular biosynthetic process	0.807101363052894	3239	0.135995426176638	1038	0.97681350646601	3150	0.386480482050589	2166	0.724937269215093	3614	13207
GO:0006352	DNA-templated transcription, initiation	0.521783904908292	2447	0.191980145044391	1400	0.934286583357832	3064	0.382416761301179	2152	0.879991122503837	4145	13208
GO:0043687	post-translational protein modification	0.651082146528594	2822	0.740783925240402	3461	0.0321967323132162	163	0.963159078627321	3835	0.561280261432017	2930	13211
GO:0090175	regulation of establishment of planar polarity	0.751242540144754	3096	0.784920608766443	3567	0.388340907472056	1588	0.795284758966973	3542	0.242085643951838	1420	13213
GO:0030518	intracellular steroid hormone receptor signaling pathway	0.80304010911977	3222	0.537982093603128	2809	1	4489	0.276773790042579	1670	0.175023388095527	1023	13213
GO:0050665	hydrogen peroxide biosynthetic process	1	8934	0.148193596404891	1116	0.134339236208351	690	0.159634379982158	1078	0.237816286470217	1395	13213
GO:0090026	positive regulation of monocyte chemotaxis	1	5228	0.135329372716383	1033	0.115174560467527	588	1	5245	0.190403759475701	1121	13215
GO:0014033	neural crest cell differentiation	0.625208458478418	2767	1	4417	0.245976408280256	1122	1	4323	0.104530289415468	587	13216
GO:0045986	negative regulation of smooth muscle contraction	0.161048658338988	1007	0.177854349538313	1310	1	4390	0.186389366619588	1232	1	5280	13219
GO:0035235	ionotropic glutamate receptor signaling pathway	0.342307526778629	1820	0.36432810033145	2185	0.0616194767828833	327	1	6061	0.537544084588363	2828	13221
GO:0043536	positive regulation of blood vessel endothelial cell migration	0.384592457528986	1982	0.415104906078233	2390	1	3446	0.108461989130811	771	1	4633	13222
GO:0010543	regulation of platelet activation	1	3658	1	3952	0.0713302343471573	373	0.0994044863536258	709	1	4530	13222
GO:0035357	peroxisome proliferator activated receptor signaling pathway	1	4072	0.245534330205816	1669	0.222009861794628	1034	0.25640569667788	1579	1	4868	13222
GO:0042752	regulation of circadian rhythm	0.325433783198414	1752	0.142710665625375	1080	1	4060	0.386391717189209	2164	0.886435004379899	4168	13224
GO:0042981	regulation of apoptotic process	0.0865618091232581	570	0.867588279672267	3752	0.41854255781723	1697	0.693519883138798	3262	0.819301339513815	3944	13225
GO:0009895	negative regulation of catabolic process	0.187061817167164	1153	0.656096389876982	3205	0.950351172830588	3105	0.458534698731093	2461	0.650782216511279	3301	13225
GO:0042326	negative regulation of phosphorylation	0.923430569724002	3508	0.754091333023027	3497	0.807760348981514	2761	0.484488168651147	2566	0.155655176398324	894	13226
GO:0046545	development of primary female sexual characteristics	1	4250	0.421320285156248	2409	0.134813067199868	691	0.784141036258644	3523	0.427307706493197	2353	13226
GO:0006915	apoptotic process	0.121775813648291	766	0.924438205874957	3848	0.634510953524449	2314	0.751578435472462	3438	0.544195724485369	2861	13227
GO:0009615	response to virus	0.301961451131792	1649	0.622089213336473	3090	0.533466454307761	2022	1	4185	0.411292302575584	2282	13228
GO:0045428	regulation of nitric oxide biosynthetic process	0.496256005915168	2371	0.535470239877277	2800	0.493166002961614	1907	1	4146	0.353878952869083	2006	13230
GO:0031346	positive regulation of cell projection organization	0.695848178398214	2928	0.760562161182321	3513	0.17760899080209	853	0.314389419578819	1848	0.864580890092322	4092	13234
GO:0032781	positive regulation of ATPase activity	0.417708706881018	2092	1	5433	0.409267456612339	1666	0.121775021703729	858	0.622425372336159	3190	13239
GO:0060412	ventricular septum morphogenesis	0.453262821654412	2222	0.483468219779491	2630	1	3929	0.157506059667313	1063	0.673026786585031	3396	13240
GO:0043066	negative regulation of apoptotic process	0.0998848020083587	653	0.63303339362356	3137	0.605559497760006	2235	0.671334624879506	3193	0.843307026643732	4023	13241
GO:0051961	negative regulation of nervous system development	0.214280225854371	1287	0.642122147809636	3167	0.756510460042948	2616	0.855894322607585	3680	0.457758660258791	2491	13241
GO:0051259	protein oligomerization	0.97707557134222	3586	0.43605954185891	2463	0.646040080285533	2336	0.454615451325959	2444	0.43937746370226	2415	13244
GO:0050678	regulation of epithelial cell proliferation	0.533428383608066	2475	0.802536056841281	3613	0.326994176969616	1407	0.293366393739494	1748	0.83638201345395	4002	13245
GO:0060292	long term synaptic depression	0.332469219301536	1781	0.357886392392638	2156	1	4398	0.380876624273949	2146	0.523195081288731	2765	13246
GO:0030100	regulation of endocytosis	0.475626676113088	2304	0.782994729810254	3562	0.465862093362566	1823	0.180139948532468	1192	0.95143128964798	4366	13247
GO:0051785	positive regulation of nuclear division	0.5011964830836	2384	0.543962312137219	2836	1	7556	0.0454850485851754	319	0.0377657856485347	153	13248
GO:0002687	positive regulation of leukocyte migration	0.623387876385997	2762	0.108890281920079	835	0.633563692216548	2309	1	4493	0.541889208760603	2849	13248
GO:1901362	organic cyclic compound biosynthetic process	0.87268031331553	3400	0.0525256620074486	433	0.987515164079274	3172	0.351192464715872	1998	0.911380308224351	4250	13253
GO:0007612	learning	0.598429432320338	2678	0.176067273402545	1296	0.309821606508619	1345	0.906794788384902	3774	0.885676377223017	4164	13257
GO:0006805	xenobiotic metabolic process	0.633303455688859	2785	0.316408779076424	1969	0.269169796082045	1191	0.699721326303896	3285	0.844642992448868	4028	13258
GO:0010941	regulation of cell death	0.157345145978039	976	0.761808068458039	3517	0.360504122682099	1508	0.650286453372212	3122	0.878831541915775	4139	13262
GO:0048512	circadian behavior	0.427889386214708	2139	0.128337005007852	981	1	4095	1	4468	0.27110214910452	1579	13262
GO:0048146	positive regulation of fibroblast proliferation	1	5078	0.546452718885492	2845	0.50326732924348	1933	0.197773228579736	1294	0.376391881288126	2112	13262
GO:0060249	anatomical structure homeostasis	0.382512740245696	1973	0.944413672014907	3865	0.911998616853471	3017	0.186454402499205	1234	0.618240131442314	3175	13264
GO:0002921	negative regulation of humoral immune response	0.0840786050835644	552	1	3912	0.0871467213310569	452	1	3870	1	4479	13265
GO:0060688	regulation of morphogenesis of a branching structure	0.573658665343768	2595	0.606490902875927	3046	1	3469	0.26710233664544	1634	0.464605070865019	2521	13265
GO:0032412	regulation of ion transmembrane transporter activity	0.276465661632924	1554	0.341631081486962	2090	0.740597283229167	2585	1	4201	0.538661601635704	2836	13266
GO:0048638	regulation of developmental growth	0.437709546651657	2164	0.516865983715318	2750	0.420897188886414	1706	0.409564350671747	2265	0.959832721734951	4382	13267
GO:0045840	positive regulation of mitotic nuclear division	0.42680141034245	2135	0.467618126292356	2580	1	7555	0.133275033519736	927	0.0185127496774028	71	13268
GO:0010001	glial cell differentiation	0.754834675335021	3111	0.569158118247052	2935	0.931113947879591	3057	0.00438515623230247	32	0.876783167607249	4134	13269
GO:0033273	response to vitamin	0.642335906255784	2804	0.315232585794484	1961	0.638360431001542	2320	0.697843339798868	3273	0.557091255243636	2913	13271
GO:0001523	retinoid metabolic process	1	3751	0.0229357994770627	154	1	3382	0.680939996587317	3219	0.525072492196271	2772	13278
GO:0051894	positive regulation of focal adhesion assembly	0.264009218995234	1507	0.291088010190719	1878	1	3462	0.303219824883195	1796	1	4638	13281
GO:0060706	cell differentiation involved in embryonic placenta development	0.302068908151433	1651	0.325392500583038	2024	1	5036	0.339075152574514	1952	0.485828422316491	2618	13281
GO:1902713	regulation of interferon-gamma secretion	1	3816	0.0870784126317791	687	1	3503	0.0873880344342857	620	1	4661	13287
GO:0001763	morphogenesis of a branching structure	0.169266544343896	1054	0.624759765428006	3101	0.784996084964028	2698	0.67586843457105	3203	0.631189461584248	3232	13288
GO:0007622	rhythmic behavior	0.440697030998145	2171	0.136376482342928	1042	1	4016	1	4417	0.286571654917668	1649	13295
GO:0017015	regulation of transforming growth factor beta receptor signaling pathway	0.16050422279093	1002	0.450969244606138	2521	0.746107242597527	2596	0.806946012521803	3567	0.724609284649625	3611	13297
GO:0060548	negative regulation of cell death	0.176813089488677	1108	0.525546474139417	2772	0.602300668326403	2228	0.68338333717248	3229	0.823218280745053	3964	13301
GO:0032410	negative regulation of transporter activity	0.211465332028522	1269	0.623139468297858	3095	0.579743431067627	2166	1	4229	0.470993509422112	2548	13307
GO:0007010	cytoskeleton organization	0.301793534803405	1648	0.896986016004588	3816	0.473250397221374	1852	0.809998392478377	3574	0.441010136616184	2424	13314
GO:0007194	negative regulation of adenylate cyclase activity	0.30432189125083	1664	0.340213728312743	2082	1	4554	1	4898	0.0298876258185676	119	13317
GO:0043067	regulation of programmed cell death	0.0943779214735855	624	0.816586601022157	3640	0.43616162309277	1751	0.710038988601029	3309	0.834388367927665	3994	13318
GO:0000956	nuclear-transcribed mRNA catabolic process	0.140111036285229	874	0.66252068782355	3232	0.862231679441039	2916	0.382573019918045	2153	0.879538642455888	4143	13318
GO:0006816	calcium ion transport	0.955972451457291	3552	0.291311604036787	1882	0.341142110257754	1459	0.500034241142555	2603	0.784005921732235	3825	13321
GO:0098656	anion transmembrane transport	0.0870574385321121	573	0.67115752959867	3254	0.358832028833849	1499	0.87380535935459	3720	0.922272052073596	4279	13325
GO:0018958	phenol-containing compound metabolic process	0.696243854688108	2929	0.734628446529314	3442	0.328832038722476	1417	0.760071875740802	3459	0.368926757074884	2078	13325
GO:0003179	heart valve morphogenesis	1	4207	0.123740968195928	951	1	3901	0.140228053722903	965	0.650799555812831	3302	13326
GO:0006112	energy reserve metabolic process	0.28778587603842	1586	0.698450593602918	3336	1	4620	0.349083045382967	1986	0.313007077276778	1799	13327
GO:0003158	endothelium development	0.0679710970726591	467	0.510637497678596	2724	0.782922584349782	2688	0.837675169454883	3640	0.778842083713116	3809	13328
GO:0010517	regulation of phospholipase activity	1	3769	1	4069	0.459698197034541	1812	0.0354508127072543	246	0.681623570034575	3434	13330
GO:0010812	negative regulation of cell-substrate adhesion	0.560848356446612	2552	1	4308	1	3769	0.255759876185777	1575	0.192092927897967	1134	13338
GO:0046486	glycerolipid metabolic process	0.871303938928951	3398	0.642655352904278	3170	0.992732604633475	3189	0.338491534514443	1945	0.283640272301933	1638	13340
GO:0032984	macromolecular complex disassembly	0.00490406068527686	37	0.875251384774663	3768	0.821584998335835	2798	0.698634549571211	3279	0.687740093154514	3459	13341
GO:0001755	neural crest cell migration	0.461803461522637	2254	1	4403	0.453688735272058	1793	1	4315	0.103654452161155	576	13341
GO:0060393	regulation of pathway-restricted SMAD protein phosphorylation	0.487947104347551	2348	1	4424	0.48144583167641	1875	0.537140232330787	2740	0.346147705503078	1959	13346
GO:0034654	nucleobase-containing compound biosynthetic process	0.911155590859632	3489	0.0472276595084769	397	0.993431562939053	3192	0.398222672447312	2222	0.851532599386424	4046	13346
GO:0016358	dendrite development	0.639828158761276	2795	0.475095036078933	2598	0.960487346967559	3121	0.189202810909322	1250	0.718038036384349	3584	13348
GO:0050789	regulation of biological process	0.853881261530361	3347	0.344633998594782	2103	0.829079846572545	2828	0.874611850837225	3722	0.231186625941867	1357	13357
GO:0021695	cerebellar cortex development	0.492491877522526	2358	0.522681717960396	2764	0.482615176381848	1878	0.552291695613594	2798	0.712898701774213	3560	13358
GO:0051956	negative regulation of amino acid transport	1	3690	0.14068810624679	1068	1	3313	1	3965	0.225282722323592	1326	13362
GO:0003008	system process	0.887002423250995	3430	0.803438794409711	3615	0.619593939242523	2275	0.679337909490089	3214	0.145506968609362	829	13363
GO:0043462	regulation of ATPase activity	0.165760022891216	1035	1	5434	0.511525999065717	1958	0.198774240789193	1303	0.733158369825573	3635	13365
GO:0097035	regulation of membrane lipid distribution	0.398257752571117	2019	0.427816902490991	2436	1	3374	0.443721781029303	2406	0.606790819646717	3130	13365
GO:0046461	neutral lipid catabolic process	0.29495558069634	1622	0.332180927829909	2052	1	3224	1	3891	0.477349142543079	2577	13366
GO:0007264	small GTPase mediated signal transduction	0.896486635233559	3455	0.851664283801482	3719	0.310501387572636	1347	0.354258632723742	2010	0.539308749265532	2837	13368
GO:0046464	acylglycerol catabolic process	0.29495558069634	1623	0.332180927829909	2053	1	3225	1	3892	0.477349142543079	2578	13371
GO:0001707	mesoderm formation	0.280644521648603	1561	0.685505001781031	3291	0.271685832811783	1209	1	4314	0.575534819507601	3004	13379
GO:0007603	phototransduction, visible light	0.28498240222948	1579	1	4053	0.286274288911875	1257	0.323808958027427	1887	1	4605	13381
GO:0007229	integrin-mediated signaling pathway	0.717310651881053	2985	1	4068	0.711033068453828	2511	0.0585964018380056	415	0.675197750188035	3409	13388
GO:0009889	regulation of biosynthetic process	0.837261652984032	3316	0.130327471263819	997	0.982344830010243	3162	0.374528579572635	2116	0.775595993418647	3798	13389
GO:0006182	cGMP biosynthetic process	1	4501	1	4658	0.0808619137639218	419	0.107070416092754	760	0.58981677696532	3056	13394
GO:0032844	regulation of homeostatic process	0.496718950827184	2372	0.289570759515397	1872	0.653552866659292	2351	0.895632924298613	3747	0.588546180611857	3053	13395
GO:0016573	histone acetylation	0.80369401856653	3225	0.106017890764564	813	0.794541505515326	2725	0.542917484234131	2763	0.795494951411716	3875	13401
GO:0031954	positive regulation of protein autophosphorylation	0.261938165843218	1490	0.282878266298039	1839	1	7767	0.288581256361759	1723	0.104346862050273	584	13403
GO:0030514	negative regulation of BMP signaling pathway	0.495567859657465	2369	0.528626176494276	2777	1	3421	0.556671716361816	2823	0.355397463414584	2014	13404
GO:0007584	response to nutrient	0.580991436289596	2623	0.371427575458795	2218	0.856853548834095	2896	0.391496824336044	2190	0.694944886482861	3482	13409
GO:0000060	protein import into nucleus, translocation	0.0779484153800289	517	0.411576294250212	2377	1	4998	1	5254	0.0539861371902061	266	13412
GO:0021575	hindbrain morphogenesis	0.487091046427492	2346	0.513983401132451	2735	1	3414	0.0430287192281492	304	1	4619	13418
GO:0030522	intracellular receptor signaling pathway	0.858061054870985	3362	0.526614296924954	2775	0.849828561626893	2878	0.352324033283172	2003	0.436979886747905	2402	13420
GO:0032377	regulation of intracellular lipid transport	0.0949558341587105	627	1	4043	1	3376	0.109491850164039	776	1	4599	13421
GO:0009617	response to bacterium	0.657752204620303	2839	0.423462565023345	2419	0.944921174931866	3089	0.969948959343663	3843	0.20898812030486	1231	13421
GO:0097530	granulocyte migration	1	4423	0.677257762909467	3268	0.2563214887532	1143	0.312882974910771	1843	0.519812448222993	2747	13424
GO:0031280	negative regulation of cyclase activity	0.312376401125336	1706	0.350204801235492	2124	1	4562	1	4901	0.0325258035267083	132	13425
GO:0032380	regulation of intracellular sterol transport	0.0949558341587105	628	1	4044	1	3377	0.109491850164039	777	1	4600	13426
GO:0007602	phototransduction	0.405602167403518	2049	1	4052	0.412304165779968	1679	0.461316881865679	2469	0.618920983345702	3179	13428
GO:0090288	negative regulation of cellular response to growth factor stimulus	0.271377495150191	1532	0.324394475841878	2019	1	3486	0.637616868282721	3084	0.652868315757962	3308	13429
GO:0045892	negative regulation of transcription, DNA-templated	0.255064437199545	1464	0.403231705939908	2345	0.895597891805773	2989	0.473696747488398	2520	0.871837329874954	4112	13430
GO:0035914	skeletal muscle cell differentiation	0.598659630885093	2679	0.0790170622741904	622	0.225109792169511	1053	1	6402	0.501928288485267	2674	13430
GO:0046951	ketone body biosynthetic process	1	3941	1	4203	1	3639	0.103206815852154	735	0.158266948349842	912	13430
GO:0032383	regulation of intracellular cholesterol transport	0.0949558341587105	629	1	4045	1	3378	0.109491850164039	778	1	4601	13431
GO:0046627	negative regulation of insulin receptor signaling pathway	1	5205	0.348453470788386	2117	0.313850412358675	1366	0.362208389878968	2059	0.507161134194401	2689	13436
GO:0046718	viral entry into host cell	0.341116548568121	1815	0.394593524431391	2304	0.0317427669869774	158	1	4961	0.893963120565199	4200	13438
GO:0044728	DNA methylation or demethylation	0.213360753838591	1279	0.623102220718373	3094	0.572497352005876	2145	0.625694222158599	3050	0.794499406655046	3871	13439
GO:0006766	vitamin metabolic process	0.366727925532675	1900	0.0593812829350623	485	1	3569	1	4032	0.687441391819636	3457	13443
GO:0010634	positive regulation of epithelial cell migration	0.239341792176025	1396	0.556900445907665	2891	0.813297650761508	2780	0.321478473090267	1878	1	4503	13448
GO:0045601	regulation of endothelial cell differentiation	0.0594186803866027	407	1	4471	0.328543120289397	1415	1	4389	0.524942606612038	2771	13453
GO:0022612	gland morphogenesis	0.0996186831190079	652	0.857936716654749	3730	0.824809409642167	2815	0.619330540900512	3037	0.630071798189058	3222	13456
GO:0002009	morphogenesis of an epithelium	0.186771079522238	1149	0.397815778618275	2318	0.713881147863055	2519	0.852145503206951	3673	0.777297257659258	3803	13462
GO:0044236	multicellular organism metabolic process	0.476708006883986	2306	0.840981315722586	3693	0.802343990830074	2746	0.291752583530525	1744	0.569155689297656	2977	13466
GO:0022037	metencephalon development	0.760962543211204	3121	0.791295955933965	3590	0.401826925779119	1641	0.229242970236529	1466	0.736727313506308	3652	13470
GO:0046209	nitric oxide metabolic process	0.587212520285422	2644	0.626125529215734	3107	0.214013436126658	1003	1	4147	0.476509912221547	2573	13474
GO:0071420	cellular response to histamine	0.10691858395627	694	1	4128	1	3539	1	4004	0.188870355573165	1112	13477
GO:0051640	organelle localization	0.612832089751795	2726	0.989596426450768	3904	0.436852140950617	1754	0.470643645011011	2506	0.479316043723739	2587	13477
GO:0001843	neural tube closure	0.151280092046316	932	0.770198371914911	3540	1	3392	0.207977286434171	1350	0.91721619204527	4264	13478
GO:0009119	ribonucleoside metabolic process	0.614208336322335	2731	0.296078802063077	1896	0.614424656264124	2258	0.296344804169187	1767	1	4828	13480
GO:0031644	regulation of neurological system process	0.593815057831606	2657	0.259991628196343	1732	0.219956243505223	1026	1	4160	0.808260430120053	3909	13484
GO:0001568	blood vessel development	0.683837159049146	2910	0.661035490267743	3226	0.258303303374808	1158	0.32832332037924	1911	0.923078269798514	4282	13487
GO:0016101	diterpenoid metabolic process	1	3756	0.00655309403066348	40	1	3387	0.71311247329042	3318	0.573670468712017	2993	13494
GO:0043500	muscle adaptation	1	4046	0.742826424313843	3470	0.334939235030062	1437	1	4179	0.0693325523305892	362	13494
GO:0002429	immune response-activating cell surface receptor signaling pathway	0.684518040419879	2911	0.360032095743648	2164	0.676703735823688	2417	0.7771508774102	3511	0.458013907217494	2493	13496
GO:0072207	metanephric epithelium development	1	3951	0.0560353682778817	458	0.0459340113300249	236	1	4080	1	4771	13496
GO:0045934	negative regulation of nucleobase-containing compound metabolic process	0.259850382339392	1480	0.431678487866763	2448	0.975364534827999	3147	0.594472690911379	2957	0.69005210787119	3468	13500
GO:0044257	cellular protein catabolic process	0.345382240709539	1831	0.854415812217611	3726	0.980173551878761	3158	0.621198595741578	3038	0.305009839826	1753	13506
GO:0008344	adult locomotory behavior	1	6075	0.31835655001938	1986	0.0814638027311527	424	0.70659775437179	3296	0.299543582253773	1727	13508
GO:0051924	regulation of calcium ion transport	0.925827827856093	3509	0.161230624372836	1198	0.468645425972773	1837	0.583119701246647	2913	0.85405881732746	4055	13512
GO:0006090	pyruvate metabolic process	0.422521748169146	2111	0.48065189189873	2616	0.757758605743954	2621	0.802989311879057	3560	0.482723111168317	2607	13515
GO:0043241	protein complex disassembly	0.0252667773197042	169	0.961152495801241	3881	0.772396585614527	2664	0.627184682000428	3053	0.76356674931313	3751	13518
GO:0030162	regulation of proteolysis	0.0804930216489508	531	0.64234478920622	3168	0.639601701028529	2321	0.779862943567058	3517	0.829276027836572	3982	13519
GO:0035791	platelet-derived growth factor receptor-beta signaling pathway	1	3780	1	4077	0.221228994750575	1031	0.000188650804826435	2	1	4630	13520
GO:0006006	glucose metabolic process	0.901255403595458	3470	0.466362184651254	2571	1	3592	0.268677777081512	1642	0.404920504427833	2248	13523
GO:1901215	negative regulation of neuron death	0.208599929890691	1251	0.927068650314549	3850	0.67082638716992	2400	0.285216610809862	1709	0.930143698303678	4315	13525
GO:0033690	positive regulation of osteoblast proliferation	1	3779	1	4075	1	3434	0.140801728376003	968	0.215492898711668	1269	13525
GO:0043030	regulation of macrophage activation	1	4947	0.373325233552544	2228	1	4724	0.0868967313245637	616	0.173395347092847	1013	13528
GO:0018130	heterocycle biosynthetic process	0.89559422549162	3453	0.0575438285496926	475	0.994824731400406	3197	0.433468005179642	2366	0.849019783668652	4039	13530
GO:0042476	odontogenesis	0.819480011492739	3269	0.557449706254745	2897	0.0851551470287889	440	0.597687870757575	2965	0.821984751972607	3960	13531
GO:0055085	transmembrane transport	0.221364212250103	1315	0.688303924863219	3299	0.283541200369067	1247	0.95441621933725	3823	0.789341131193728	3851	13535
GO:0000271	polysaccharide biosynthetic process	0.58285839817479	2631	0.621070810676032	3089	0.576922318947948	2159	0.637845650537067	3086	0.477056382013214	2575	13540
GO:2000021	regulation of ion homeostasis	0.717436808067142	2986	0.0607729507657863	496	0.710197064869022	2508	0.794784457320741	3540	0.839410649721767	4012	13542
GO:0051239	regulation of multicellular organismal process	0.592893046060693	2654	0.510979352684181	2725	0.487375016699299	1895	0.759958332012701	3458	0.53299746538938	2811	13543
GO:1903844	regulation of cellular response to transforming growth factor beta stimulus	0.1720071169238	1080	0.467607570619474	2579	0.757649918668194	2620	0.818068096864369	3596	0.741743623904103	3669	13544
GO:0010631	epithelial cell migration	0.1238494252818	787	0.72687359108051	3422	0.652680737061981	2350	0.570416493416193	2872	0.872236971092249	4114	13545
GO:0043200	response to amino acid	0.373269421975318	1942	0.175830592565099	1293	0.723587451742831	2542	0.781556769721458	3521	0.910039984434071	4249	13547
GO:0051350	negative regulation of lyase activity	0.323939241530346	1746	0.362317960063202	2176	1	4572	1	4909	0.0363298875265376	147	13550
GO:0045665	negative regulation of neuron differentiation	0.576251448246646	2603	0.40706065088188	2359	0.557560368641055	2095	0.684790324114805	3232	0.640030250334139	3261	13550
GO:0046632	alpha-beta T cell differentiation	0.660320267191528	2850	0.342033372066548	2093	1	3448	0.371467651972159	2107	0.588408417824909	3052	13550
GO:0097237	cellular response to toxic substance	0.646256823438054	2810	0.692908854225172	3318	0.273209388418393	1217	0.698239069200983	3277	0.561401841151798	2933	13555
GO:0090100	positive regulation of transmembrane receptor protein serine/threonine kinase signaling pathway	0.364951784057232	1894	0.762058817631475	3519	0.359839603389314	1505	0.44083450220926	2394	0.908943493755787	4246	13558
GO:1900077	negative regulation of cellular response to insulin stimulus	1	5207	0.355440909699238	2150	0.319742243717467	1385	0.36816558642818	2092	0.513432107610273	2725	13559
GO:1900087	positive regulation of G1/S transition of mitotic cell cycle	1	5230	0.335025260249801	2062	1	4984	0.0686282157778564	486	0.140281239333709	798	13560
GO:0012501	programmed cell death	0.118350649864851	749	0.921563057320279	3843	0.708867100178662	2506	0.750865890484775	3435	0.581351064925002	3031	13564
GO:1905314	semi-lunar valve development	1	5011	0.226664418144905	1589	1	4785	0.0289302447257652	193	0.352086656960013	1990	13568
GO:0048857	neural nucleus development	1	4065	1	4302	0.164631495234354	804	1	4190	0.046910848893107	209	13570
GO:0035282	segmentation	0.372450578410015	1937	0.170112173189463	1265	0.722093717132779	2538	1	6587	0.21177029349671	1245	13572
GO:0042594	response to starvation	0.553516570137502	2536	0.87829789118976	3774	0.840953250919605	2859	0.350739355772298	1996	0.4388872175661	2408	13573
GO:0019438	aromatic compound biosynthetic process	0.898061221392745	3463	0.0593460845901469	484	0.991650648459474	3187	0.440718550386778	2391	0.853206165172764	4049	13574
GO:0009063	cellular amino acid catabolic process	1	3654	0.700724137045621	3341	0.28087336403119	1237	0.115605453913524	817	1	4525	13574
GO:0044091	membrane biogenesis	0.424018027991672	2119	0.118822592835437	908	0.416205299062214	1689	1	5602	0.638513702064964	3257	13575
GO:0001976	neurological system process involved in regulation of systemic arterial blood pressure	0.000651407304849905	10	1	4213	1	3652	1	4088	0.277524833148466	1614	13577
GO:0061371	determination of heart left/right asymmetry	0.213781174674142	1284	0.24434610822607	1665	0.206032602986809	975	1	7103	0.472369695931815	2553	13580
GO:0007611	learning or memory	0.416074881851157	2085	0.289966991277708	1874	0.623091831325565	2279	0.898759420282922	3754	0.719068130202046	3589	13581
GO:0072655	establishment of protein localization to mitochondrion	0.875852071222687	3407	1	4333	0.147463200103606	732	0.68702504320459	3242	0.327590464800512	1869	13583
GO:0000226	microtubule cytoskeleton organization	0.648336574589027	2815	0.86176253432174	3742	0.289894762769532	1276	0.748886602235809	3429	0.420040650379849	2324	13586
GO:0018107	peptidyl-threonine phosphorylation	0.808046744378662	3242	0.538259730994007	2811	0.799266177784781	2738	0.296457241470509	1769	0.579724671786852	3026	13586
GO:0010948	negative regulation of cell cycle process	0.148818159895921	916	0.765089803027093	3525	0.681146803409963	2429	0.578097425361833	2900	0.782076388730783	3821	13591
GO:0007339	binding of sperm to zona pellucida	1	4004	1	4249	0.258046450358382	1157	1	4124	0.0157564787708039	59	13593
GO:0060606	tube closure	0.153135023903701	951	0.772234426196244	3544	1	3468	0.209830068645588	1360	0.91837000930286	4271	13594
GO:0031060	regulation of histone methylation	1	6847	0.540111066235289	2816	0.495798702008597	1918	0.189584786767229	1258	0.133654112979049	758	13597
GO:1903053	regulation of extracellular matrix organization	0.40864717451705	2056	0.437754031977001	2468	1	3505	0.130603503905196	911	1	4663	13603
GO:0071359	cellular response to dsRNA	1	4487	0.227552934449558	1598	0.553090122775115	2086	0.614090790797075	3023	0.439341946463908	2412	13606
GO:0008277	regulation of G-protein coupled receptor protein signaling pathway	0.417926051596006	2094	0.802849241434261	3614	0.41680804204066	1693	0.814862032531547	3586	0.48613496863481	2620	13607
GO:1900120	regulation of receptor binding	0.00283658538016757	25	0.27524134153046	1806	1	5522	1	5726	0.0967556330395955	532	13611
GO:0051248	negative regulation of protein metabolic process	0.576035792283631	2601	0.556791976710661	2890	0.78641908361061	2703	0.786150516624833	3527	0.33174120242208	1892	13613
GO:0022603	regulation of anatomical structure morphogenesis	0.754277414738729	3110	0.266706933829338	1768	0.205748596975932	973	0.839850245633835	3643	0.874095012594811	4124	13618
GO:0071496	cellular response to external stimulus	0.605441673131107	2701	0.684718027397828	3288	0.955804727394383	3112	0.694882511637934	3267	0.213230468675491	1255	13623
GO:0009308	amine metabolic process	1	3627	0.401329480269808	2336	1	3238	0.742585932682747	3410	0.174805254644711	1020	13631
GO:0085029	extracellular matrix assembly	0.0776884262774447	515	0.0139866652113059	95	1	4861	1	5140	0.579422744516572	3025	13636
GO:2000050	regulation of non-canonical Wnt signaling pathway	1	3832	0.299585572064831	1911	1	3526	0.320959125346208	1875	0.457922531134923	2492	13636
GO:0090132	epithelium migration	0.127898728886396	810	0.732580039324303	3437	0.658805343137943	2359	0.577737895601327	2897	0.876812103159914	4135	13638
GO:0032655	regulation of interleukin-12 production	1	4019	0.0937755033453305	726	1	3712	0.405885802720258	2246	0.562035432706516	2935	13638
GO:2001057	reactive nitrogen species metabolic process	0.596571856510811	2671	0.635422587111923	3147	0.221838410655139	1032	1	4156	0.489472684517615	2635	13641
GO:0046950	cellular ketone body metabolic process	1	3940	1	4202	1	3638	0.116413839000986	826	0.177291353690543	1035	13641
GO:0006650	glycerophospholipid metabolic process	0.983304697187417	3595	0.658129945369151	3215	0.982028307197943	3161	0.182827652059964	1209	0.450522744083474	2462	13642
GO:1903306	negative regulation of regulated secretory pathway	0.0165355106447765	118	1	4158	1	3564	1	4027	0.311366099483967	1786	13653
GO:0070585	protein localization to mitochondrion	0.878647822912416	3413	1	4332	0.151336529510997	749	0.691946318724352	3253	0.335241244556648	1911	13658
GO:1904018	positive regulation of vasculature development	0.574751488721389	2598	1	4107	0.123960176308855	635	0.397240213055682	2215	0.870902016493588	4109	13664
GO:0050892	intestinal absorption	0.284486113167645	1578	1	4246	0.28291438882489	1243	1	4122	0.45508077264519	2479	13668
GO:1901569	fatty acid derivative catabolic process	1	3956	0.115705293441734	888	1	3648	1	4085	0.185712669188541	1093	13670
GO:0055008	cardiac muscle tissue morphogenesis	0.574426109971576	2596	0.610576509532696	3063	1	3763	0.63192636504242	3064	0.20165788503374	1185	13671
GO:0072073	kidney epithelium development	1	3948	0.201838855647996	1447	0.156120656722616	768	0.921612031427151	3789	0.756004807346187	3720	13672
GO:1903507	negative regulation of nucleic acid-templated transcription	0.292274856226636	1608	0.351692629306505	2129	0.913561800623872	3025	0.522578230964819	2693	0.900157289915445	4222	13677
GO:0002028	regulation of sodium ion transport	0.305233451661604	1668	0.709324166167714	3371	0.297354626022107	1308	1	4194	0.608843476089451	3141	13682
GO:0019318	hexose metabolic process	0.936311025090463	3528	0.58383792116939	2978	1	3597	0.0929901129626096	668	0.55661776926847	2912	13683
GO:0051240	positive regulation of multicellular organismal process	0.754992174518403	3112	0.486479513856953	2642	0.740804612250997	2586	0.183295895078308	1215	0.876005088612646	4130	13685
GO:1903046	meiotic cell cycle process	0.525869927831813	2458	0.314094204180814	1957	0.514057292882079	1966	0.585943235379949	2926	0.959201057593299	4379	13686
GO:0007498	mesoderm development	0.0822621338384737	540	0.839989770098155	3691	0.479959533462599	1869	0.855684883063288	3679	0.808628442463328	3911	13690
GO:0006107	oxaloacetate metabolic process	1	3996	0.113206972728495	860	1	3694	1	4116	0.175072662321692	1024	13690
GO:1905818	regulation of chromosome separation	1	5807	0.509620294188759	2722	0.126731212093125	651	0.518081212220851	2676	0.320856496492243	1834	13690
GO:0097435	supramolecular fiber organization	0.424430678163795	2122	0.683904062538364	3284	0.708606614490274	2505	0.729893371062232	3370	0.439164131302111	2411	13692
GO:1903747	regulation of establishment of protein localization to mitochondrion	0.779659410587682	3167	1	4337	0.437663007358148	1757	0.82752666635164	3623	0.141768127159117	809	13693
GO:0030177	positive regulation of Wnt signaling pathway	0.608499349272404	2712	0.898023931186055	3818	0.867022070367194	2934	0.687782818586252	3245	0.171022933886444	991	13700
GO:1903076	regulation of protein localization to plasma membrane	1	5310	0.695517114012022	3324	0.281981822259222	1241	0.356455859111232	2020	0.315055779745102	1806	13701
GO:1902895	positive regulation of pri-miRNA transcription from RNA polymerase II promoter	0.304586105035779	1665	0.324376785935531	2017	1	7214	0.351754745791811	2001	0.140973449474706	805	13702
GO:0031050	dsRNA fragmentation	1	4462	0.14689180834059	1107	0.456331046677722	1800	1	4543	0.311548572555883	1790	13702
GO:0060402	calcium ion transport into cytosol	0.855940459867482	3352	0.161206034348682	1197	0.292981613992842	1291	0.900574333728949	3758	0.870024107175268	4105	13703
GO:1902679	negative regulation of RNA biosynthetic process	0.293114542398459	1616	0.352875453879753	2143	0.913955756174564	3026	0.523642511610509	2695	0.900655251198236	4225	13705
GO:0006695	cholesterol biosynthetic process	0.177514895725025	1113	0.577467724204638	2958	0.531028036986882	2017	0.582529352479138	2909	1	4709	13706
GO:0021563	glossopharyngeal nerve development	0.129638059550353	822	0.00780165627959416	62	0.124636174056754	638	1	10874	0.222709805641621	1312	13708
GO:0006936	muscle contraction	0.62436937403345	2765	0.519667066188308	2758	1	3272	0.741306711084619	3404	0.259566407947279	1515	13714
GO:1901654	response to ketone	0.630432663667938	2778	0.690817518625009	3308	1	3260	0.233505980044354	1481	0.54996876522278	2887	13714
GO:0009267	cellular response to starvation	0.437362523584658	2162	0.814707250039836	3634	0.771022709747715	2660	0.817995569165258	3595	0.288325077541566	1665	13716
GO:0070542	response to fatty acid	1	3642	0.0793428230672472	626	1	3258	0.277727476256783	1676	1	4514	13716
GO:0006508	proteolysis	0.318610300376504	1729	0.543343181545173	2832	0.502586147261679	1932	0.737499577115083	3393	0.784739546429252	3831	13717
GO:0098801	regulation of renal system process	0.291936893265046	1606	0.323936734989264	2011	1	4402	0.0575560050614937	408	1	5291	13718
GO:0032488	Cdc42 protein signal transduction	0.125104567560402	793	1	4018	1	3349	0.144352419463247	982	1	4582	13724
GO:0046330	positive regulation of JNK cascade	0.426349575410409	2130	0.481936104493351	2618	1	4731	0.504449164483005	2623	0.280132144721893	1623	13725
GO:1902224	ketone body metabolic process	1	3958	1	4210	1	3649	0.120112943750475	848	0.181399414926532	1061	13726
GO:0006721	terpenoid metabolic process	1	3755	0.00863754660211129	66	1	3386	0.734403990402548	3383	0.608324168899493	3137	13727
GO:0006641	triglyceride metabolic process	0.0564414045840494	382	0.263019283627994	1748	1	3220	1	3886	1	4494	13730
GO:0043524	negative regulation of neuron apoptotic process	0.110845666292246	716	0.868632197145074	3755	0.835276239507002	2848	0.35469831940049	2012	0.966736693095935	4401	13732
GO:0000122	negative regulation of transcription from RNA polymerase II promoter	0.257813292695245	1474	0.377350676609063	2243	0.895357164538339	2988	0.866544658961139	3703	0.656417669432958	3325	13733
GO:0015844	monoamine transport	0.536844682950907	2484	0.582577312350588	2974	0.537628215839182	2033	1	3937	0.415738687441853	2305	13733
GO:0090287	regulation of cellular response to growth factor stimulus	0.455776161150663	2232	0.0882464543938345	693	0.968395547645825	3134	0.779894853895469	3518	0.88387458830666	4158	13735
GO:0009605	response to external stimulus	0.400957893422836	2029	0.324240950736136	2016	0.661113838492758	2371	0.84686197645879	3660	0.740021710695049	3660	13736
GO:0006790	sulfur compound metabolic process	0.748226298413416	3088	0.150901659366401	1141	0.341152212752343	1460	0.82796180779071	3624	0.975804861346602	4424	13737
GO:0051281	positive regulation of release of sequestered calcium ion into cytosol	1	3792	0.334093570210026	2060	0.299643510850121	1313	0.337423011532759	1939	1	4635	13739
GO:0042475	odontogenesis of dentin-containing tooth	0.70273364960666	2948	0.735118065667131	3445	0.113846524219408	582	0.762388307778331	3465	0.65183248018586	3305	13745
GO:0070918	production of small RNA involved in gene silencing by RNA	1	4484	0.14689180834059	1108	0.456331046677722	1801	1	4562	0.311548572555883	1791	13746
GO:0015758	glucose transport	0.141284495862348	879	0.431617074660151	2447	1	4824	1	5105	0.090671217716938	492	13747
GO:0071312	cellular response to alkaloid	0.35123222354871	1848	0.0795848928719375	627	1	4974	1	5235	0.181470331815344	1063	13747
GO:0032649	regulation of interferon-gamma production	0.173542919260356	1085	0.592410205967745	3008	0.544146124274907	2055	0.600014149041467	2974	1	4626	13748
GO:0052547	regulation of peptidase activity	0.211151468238848	1267	0.67864935153567	3270	0.57647774636111	2156	0.504896812022516	2625	0.979338314118737	4433	13751
GO:0031329	regulation of cellular catabolic process	0.150135471331854	924	0.996687169789037	3906	0.998211804035711	3207	0.506640085116354	2631	0.598258525738369	3087	13755
GO:0065003	macromolecular complex assembly	0.373415262305462	1944	0.584823694446384	2981	0.713109806944527	2518	0.773473724064542	3500	0.534692778941767	2818	13761
GO:0046148	pigment biosynthetic process	0.402182565947762	2037	1	4547	0.399114986476259	1633	0.443625637552517	2405	0.608437711595811	3139	13761
GO:0048710	regulation of astrocyte differentiation	1	4951	0.0757872464741846	604	1	4732	0.087308137510238	619	0.543686756384748	2858	13764
GO:0008219	cell death	0.190309778430826	1169	0.896838379330078	3813	0.647667928608955	2338	0.711368230176518	3314	0.607392737424865	3131	13765
GO:0050961	detection of temperature stimulus involved in sensory perception	0.204177419510025	1227	0.222158273086868	1565	0.198485223834426	936	1	4754	1	5283	13765
GO:0050848	regulation of calcium-mediated signaling	1	4178	0.248344221179926	1678	0.207436094197175	978	0.633389847262614	3068	0.793021725285499	3865	13767
GO:1902653	secondary alcohol biosynthetic process	0.180147190875137	1125	0.58074842544618	2967	0.53424640223028	2024	0.58551989627764	2923	1	4729	13768
GO:0050807	regulation of synapse organization	0.572016726472548	2585	0.620185688877787	3088	1	3454	0.0756756765262459	538	0.869807818931896	4103	13768
GO:0034220	ion transmembrane transport	0.115110218436019	736	0.632767573483066	3136	0.683711257440536	2435	0.780749392146862	3519	0.818800543295889	3943	13769
GO:0050965	detection of temperature stimulus involved in sensory perception of pain	0.204177419510025	1228	0.222158273086868	1566	0.198485223834426	937	1	4755	1	5284	13770
GO:0010955	negative regulation of protein processing	0.0402665603142664	279	1	3914	0.275476285547049	1224	1	3873	1	4482	13772
GO:1990778	protein localization to cell periphery	0.967638099748825	3573	0.509636349613958	2723	0.643210844347754	2331	0.554616270092281	2808	0.423424370762316	2338	13773
GO:1903510	mucopolysaccharide metabolic process	0.381534876403287	1971	0.774790178371318	3550	0.374281138357473	1545	0.455208689755416	2448	0.914651068254728	4260	13774
GO:0018393	internal peptidyl-lysine acetylation	0.819168838459745	3268	0.120615251198666	925	0.810840494118881	2770	0.573393958472675	2879	0.817922530790175	3937	13779
GO:2000278	regulation of DNA biosynthetic process	0.717793343879665	2987	1	4481	1	3989	0.171011530451877	1140	0.201268548940828	1184	13781
GO:0097306	cellular response to alcohol	1	3746	1	4041	0.170942693852707	832	0.225485887613142	1438	0.75792009419338	3730	13787
GO:0043523	regulation of neuron apoptotic process	0.0489586092563828	343	0.946871281376527	3869	0.926192967601379	3043	0.364583502522873	2071	0.992737779947611	4466	13792
GO:1903318	negative regulation of protein maturation	0.0402665603142664	280	1	3919	0.275476285547049	1225	1	3880	1	4489	13793
GO:0006338	chromatin remodeling	0.826892045207986	3288	0.859826159438228	3732	0.819651765493612	2793	0.309540905744254	1823	0.387307499737457	2161	13797
GO:0051641	cellular localization	0.514009105986157	2426	0.862735312310222	3744	0.760154308904689	2630	0.895881674976167	3748	0.213124261347935	1252	13800
GO:0032615	interleukin-12 production	1	4016	0.100122691508582	768	1	3708	0.416486252291698	2300	0.576429175332336	3010	13802
GO:0031331	positive regulation of cellular catabolic process	0.162639765582991	1018	0.9938456869281	3905	0.93591606718523	3070	0.753598878910304	3444	0.430484359115306	2367	13804
GO:1905332	positive regulation of morphogenesis of an epithelium	1	3828	0.428912288004654	2439	1	3522	0.121119307622234	854	0.615804511336409	3161	13804
GO:0090342	regulation of cell aging	0.425387699344059	2126	1	4095	1	3487	0.477516167298182	2530	0.268321835113104	1570	13808
GO:0072659	protein localization to plasma membrane	0.954989148525577	3549	0.851239794551298	3717	0.575109342295962	2154	0.477911865805825	2531	0.325131151204596	1857	13808
GO:1904886	beta-catenin destruction complex disassembly	0.256483239133885	1469	1	5832	0.0332720842811465	168	1	5778	0.10226748482441	563	13810
GO:0010506	regulation of autophagy	0.665406159988309	2864	0.979114646060627	3896	1	3410	0.193950822764227	1275	0.429760317213461	2365	13810
GO:0060389	pathway-restricted SMAD protein phosphorylation	0.517348020286861	2433	1	4423	0.509981953202724	1951	0.568653112119303	2864	0.38481496289002	2152	13823
GO:0014020	primary neural tube formation	0.168955224832103	1053	0.788835127884941	3581	1	3413	0.229814215149506	1469	0.927986241077407	4310	13826
GO:0006259	DNA metabolic process	0.551637024090624	2532	0.881430978895057	3777	0.970846018653528	3137	0.0979513735749359	701	0.743753772340038	3679	13826
GO:0045861	negative regulation of proteolysis	0.0293699178601574	203	0.670019393120328	3251	0.804994039792323	2755	0.676398594763904	3206	0.973415834220852	4415	13830
GO:0042303	molting cycle	0.739380081218918	3059	0.438221106303916	2472	0.379563120080897	1559	0.46306270377781	2474	0.917542603295377	4266	13830
GO:0072359	circulatory system development	0.97102687817129	3577	0.423323766550829	2418	0.468674131196104	1838	0.30422463935347	1802	0.891885747470084	4195	13830
GO:0097164	ammonium ion metabolic process	0.579942265385161	2615	0.647366297196855	3181	1	3324	0.383542986526284	2157	0.472424935611597	2554	13831
GO:0042633	hair cycle	0.739380081218918	3060	0.438221106303916	2473	0.379563120080897	1560	0.46306270377781	2475	0.917542603295377	4267	13835
GO:1905268	negative regulation of chromatin organization	0.456466995224303	2239	0.490682832636679	2661	1	5757	0.508039983534371	2637	0.0986508506884891	542	13836
GO:2000846	regulation of corticosteroid hormone secretion	1	5130	0.162067318389715	1209	1	4894	0.167722459439932	1121	0.255833947110055	1489	13843
GO:0071482	cellular response to light stimulus	0.679347338737458	2898	0.722130257429613	3413	0.304817929687701	1329	0.365511991655388	2075	0.875780842415908	4129	13844
GO:0042982	amyloid precursor protein metabolic process	1	3989	0.448419699990603	2511	0.409567814377337	1667	0.124865981412175	879	1	4798	13844
GO:0035930	corticosteroid hormone secretion	1	5064	0.168275244879062	1254	1	4837	0.173134324417269	1149	0.262935717083752	1541	13845
GO:0035036	sperm-egg recognition	1	4008	1	4253	0.311201364268413	1350	1	4127	0.0277038419477514	110	13848
GO:0016202	regulation of striated muscle tissue development	1	4148	0.331201565769352	2044	0.271688854928641	1210	0.642900996356132	3103	0.661905020870569	3352	13857
GO:0030218	erythrocyte differentiation	0.151524283794107	936	0.774636991563553	3549	0.734233145076278	2570	1	4354	0.446382122270769	2449	13858
GO:0032271	regulation of protein polymerization	0.371200387510742	1930	0.699362920554671	3337	0.632004686203241	2305	0.719156926795431	3336	0.565644956499288	2951	13859
GO:0048511	rhythmic process	0.882099045122517	3421	0.387480727890013	2284	0.69959025094159	2476	0.603183455637367	2985	0.50969669236808	2703	13869
GO:0031397	negative regulation of protein ubiquitination	0.455973174418716	2233	0.514033617300666	2737	1	3425	0.516233533375158	2665	0.533633447054728	2813	13873
GO:0140013	meiotic nuclear division	0.475211557866109	2302	0.266084107582594	1763	0.462971720340361	1820	0.833266563538604	3636	0.944725146827092	4352	13873
GO:0065004	protein-DNA complex assembly	0.155151669409049	959	0.686358913669043	3293	0.606660341594418	2241	0.673473839135531	3197	0.890095306148859	4186	13876
GO:0061351	neural precursor cell proliferation	0.311773622827642	1702	0.885441636589249	3789	0.854645180934859	2892	1	4631	0.152161298152137	872	13886
GO:0065008	regulation of biological quality	0.263323660119511	1503	0.316895695187943	1974	0.812554056730565	2777	0.952175808022314	3819	0.780645028175381	3814	13887
GO:0048263	determination of dorsal identity	1	4228	0.0832338473741573	657	1	3925	1	4334	0.130668732776295	743	13887
GO:0051930	regulation of sensory perception of pain	1	4036	0.0692844392936968	554	0.0567105191023928	298	1	4167	1	4836	13891
GO:0051171	regulation of nitrogen compound metabolic process	0.732634321368998	3039	0.271523074405789	1794	0.692302349646702	2451	0.572406378322794	2877	0.758371240687732	3733	13894
GO:0051931	regulation of sensory perception	1	4037	0.0692844392936968	555	0.0567105191023928	299	1	4168	1	4837	13896
GO:0001736	establishment of planar polarity	0.783349186748596	3177	0.815195412693732	3636	0.434677106086692	1749	0.82498056075211	3615	0.298195452604299	1721	13898
GO:0090130	tissue migration	0.139190236678938	865	0.747844773764074	3484	0.675429725811387	2411	0.597873144909994	2966	0.888639512790939	4176	13902
GO:0007164	establishment of tissue polarity	0.783349186748596	3178	0.815195412693732	3637	0.434677106086692	1750	0.82498056075211	3616	0.298195452604299	1722	13903
GO:0055081	anion homeostasis	1	3735	0.00995370872219592	70	1	3364	1	3993	0.518654854691555	2744	13906
GO:0031327	negative regulation of cellular biosynthetic process	0.715136479826547	2982	0.462841263994574	2557	0.850759767308726	2880	0.278419962743152	1680	0.778648530055696	3808	13907
GO:0051606	detection of stimulus	0.338322434227368	1805	0.19950992575015	1434	0.692868636138637	2456	0.987296428441715	3856	0.947857392489688	4359	13910
GO:1901575	organic substance catabolic process	0.830561558484344	3300	0.550371414767782	2871	0.997213370995315	3206	0.390173707257437	2181	0.427446889239105	2354	13912
GO:0009890	negative regulation of biosynthetic process	0.732193007120119	3038	0.484621197327949	2636	0.861818898095729	2914	0.226437116023725	1443	0.798610394769006	3884	13915
GO:0031098	stress-activated protein kinase signaling cascade	0.668199463678303	2870	0.739537199045359	3456	0.661287635179222	2372	0.364622442250287	2072	0.611436049203651	3147	13917
GO:0034754	cellular hormone metabolic process	1	3635	0.135507118703412	1035	0.308994213424422	1340	0.737869333929638	3395	1	4513	13918
GO:0002456	T cell mediated immunity	1	4934	0.589989795182873	2997	0.540860792754972	2044	0.597681740456153	2964	0.168613728504514	982	13921
GO:0010959	regulation of metal ion transport	0.802862800309721	3221	0.198120598505319	1423	0.412146862497632	1677	0.739383886934121	3398	0.894422153131178	4203	13922
GO:0006400	tRNA modification	1	3643	0.508199299897539	2715	1	3262	0.476311287534876	2528	0.308989912586979	1775	13923
GO:0035725	sodium ion transmembrane transport	0.302672833206742	1656	0.360589226871618	2167	0.852653825788668	2886	0.898983966267863	3755	0.687781145557598	3460	13924
GO:0031334	positive regulation of protein complex assembly	0.27203962574829	1535	0.570000923200661	2937	0.262394182454874	1166	0.953839470228713	3822	0.992735279587502	4465	13925
GO:0006354	DNA-templated transcription, elongation	0.756960197199504	3117	0.463727272846305	2562	0.749249995694089	2603	0.209897250456472	1362	0.924194853980772	4286	13930
GO:0097756	negative regulation of blood vessel diameter	1	3972	0.631565662427943	3129	1	3663	0.637395029641907	3083	0.0224827394339402	83	13930
GO:2000514	regulation of CD4-positive, alpha-beta T cell activation	0.372082390944149	1936	1	5061	0.378588405668053	1556	0.431156131338237	2358	0.579058899783245	3022	13933
GO:0007340	acrosome reaction	1	4005	1	4250	0.28811327725465	1269	0.332923414544937	1928	0.455543488750904	2481	13933
GO:0001990	regulation of systemic arterial blood pressure by hormone	0.289115126570403	1595	1	5101	0.290926301316374	1284	0.0594841148660116	424	1	5530	13934
GO:0035270	endocrine system development	0.861679740232393	3371	0.0631159265375074	511	0.573154275943316	2146	0.904967461855507	3769	0.879080887862121	4142	13939
GO:0048644	muscle organ morphogenesis	0.669604797396354	2877	0.341918983385108	2092	1	3762	0.728299296922686	3367	0.322437319158899	1842	13940
GO:0008645	hexose transport	0.153809070738506	954	0.452113437369018	2524	1	4804	1	5089	0.102923509713619	570	13941
GO:0051493	regulation of cytoskeleton organization	0.486658207405494	2345	0.745885555779692	3480	0.182567569910259	876	0.625801500814797	3051	0.891075362159726	4191	13943
GO:0043254	regulation of protein complex assembly	0.296633580091365	1631	0.882758316817032	3782	0.65015477951724	2346	0.894041550069637	3744	0.44493171813566	2445	13948
GO:0006475	internal protein amino acid acetylation	0.826136971167005	3284	0.128349373229049	982	0.818112387099859	2789	0.585313591965387	2922	0.826864793388105	3974	13951
GO:0071824	protein-DNA complex subunit organization	0.0953127362852929	631	0.762169152911871	3520	0.687895500233362	2440	0.751971671340165	3440	0.813125686244547	3923	13954
GO:0014032	neural crest cell development	0.586157983875498	2642	1	4416	0.576941678363153	2160	1	4322	0.0767306130437178	418	13958
GO:0007292	female gamete generation	1	4921	0.408457231492046	2366	0.0343738745206366	173	0.412228915638948	2281	0.897912357495418	4217	13958
GO:1902903	regulation of supramolecular fiber organization	0.522212518183615	2451	0.604437891502135	3039	0.719284323450387	2531	0.641753415526366	3100	0.539808010692793	2838	13959
GO:0051707	response to other organism	0.726647612458432	3017	0.594798480668247	3014	0.739975994066494	2583	0.991277021337879	3860	0.255432555025021	1486	13960
GO:0031345	negative regulation of cell projection organization	0.650522449127877	2819	0.433840295539016	2457	0.364350845383643	1515	0.735049191576859	3384	0.772427207538057	3787	13962
GO:1990090	cellular response to nerve growth factor stimulus	0.123514513961865	782	0.492271275555335	2670	0.44822909264542	1781	1	5318	0.676085522102562	3412	13963
GO:0001662	behavioral fear response	1	4518	0.418609337462058	2400	0.383142883728017	1570	0.438602650562827	2382	0.59974709298458	3093	13963
GO:1903322	positive regulation of protein modification by small protein conjugation or removal	0.614547433467805	2732	0.409861184209471	2371	0.868522374259977	2935	0.67175846735888	3194	0.517274881619967	2732	13964
GO:0002209	behavioral defense response	1	4519	0.418609337462058	2401	0.383142883728017	1571	0.438602650562827	2383	0.59974709298458	3094	13968
GO:0006261	DNA-dependent DNA replication	0.0533049953725849	362	0.799692515919438	3604	0.749897248460434	2605	1	4819	0.477813248286434	2579	13969
GO:0002768	immune response-regulating cell surface receptor signaling pathway	0.736450459131419	3049	0.428890129469548	2438	0.523200325704831	1993	0.823010774040998	3610	0.548171812739965	2880	13970
GO:0032729	positive regulation of interferon-gamma production	0.106884269293251	693	0.48343656253271	2629	1	3430	0.494932094522442	2591	1	4628	13971
GO:0044085	cellular component biogenesis	0.652349693810542	2827	0.763723522452269	3521	0.951568978629008	3106	0.333068259005793	1929	0.480067250808165	2592	13975
GO:0051172	negative regulation of nitrogen compound metabolic process	0.314883795872575	1711	0.728579517237278	3427	0.980854557437667	3159	0.573523354826778	2880	0.530517419015536	2801	13978
GO:0098813	nuclear chromosome segregation	0.80501588529302	3232	0.431724579922046	2449	0.560129047133954	2102	0.423491553560374	2323	0.794551688978295	3872	13978
GO:0032722	positive regulation of chemokine production	0.34166488628175	1817	1	4694	1	4248	0.38980833005376	2180	0.17902253482415	1044	13983
GO:0006979	response to oxidative stress	0.941727085785951	3537	0.397704075990563	2317	0.160088959836092	791	0.893509981734785	3742	0.721860839785607	3598	13985
GO:0032886	regulation of microtubule-based process	0.159807786203544	996	0.68072716122301	3274	0.610050720009283	2248	0.686766546636659	3241	0.900707154622514	4227	13986
GO:0090278	negative regulation of peptide hormone secretion	0.401628085174078	2034	0.432766443814557	2453	1	4578	1	4916	0.00224706484997194	5	13986
GO:0019369	arachidonic acid metabolic process	1	5448	0.370941666056874	2213	0.336112188132707	1441	0.382124574470895	2150	0.517696264544742	2737	13989
GO:0043032	positive regulation of macrophage activation	1	4948	0.190702607356092	1393	1	4725	0.196485011388535	1287	0.283734377646362	1639	13992
GO:0009416	response to light stimulus	0.252036125124945	1449	0.895449035958467	3809	0.118487516738336	604	0.903249902752797	3766	0.95049317852085	4365	13993
GO:0006359	regulation of transcription from RNA polymerase III promoter	0.31938868907625	1733	1	6205	0.309207507371101	1341	0.358417175508287	2037	0.502755717868075	2677	13993
GO:0006956	complement activation	0.342956535437652	1823	0.398986444185597	2328	0.357364843887702	1497	1	3871	1	4480	13999
GO:0019320	hexose catabolic process	1	4149	0.464639454830095	2565	1	3856	0.024621254837122	167	0.640520840266831	3264	14001
GO:0060192	negative regulation of lipase activity	0.125193770684793	794	1	4087	1	3464	0.15139237111825	1020	1	4640	14005
GO:0032845	negative regulation of homeostatic process	0.213186770718924	1277	0.490249569510578	2658	0.905581751747854	3008	0.93906321675963	3812	0.635642202030132	3250	14005
GO:0043207	response to external biotic stimulus	0.729093280737114	3028	0.597936416279947	3023	0.742225175356357	2587	0.991415795645976	3861	0.258564210208172	1507	14006
GO:0033081	regulation of T cell differentiation in thymus	1	4321	0.0380427243322262	306	1	4045	0.0419814574828195	294	1	5043	14009
GO:0018394	peptidyl-lysine acetylation	0.827904222968707	3292	0.130480288826994	998	0.819992633109965	2795	0.588264533275355	2938	0.830489382352466	3987	14010
GO:0010677	negative regulation of cellular carbohydrate metabolic process	1	4133	0.402979329806021	2343	1	3840	0.09954094782551	711	0.571866941684379	2985	14012
GO:0001738	morphogenesis of a polarized epithelium	0.823938697202055	3282	0.853481854091193	3723	0.500567168452206	1928	0.5871282642995	2933	0.383366658300587	2149	14015
GO:1901861	regulation of muscle tissue development	1	4193	0.340149178103739	2081	0.279435548112944	1232	0.651301078657127	3124	0.672648830175054	3390	14020
GO:0080090	regulation of primary metabolic process	0.718938497255916	2990	0.271032730337095	1790	0.822916032076541	2808	0.518136612731185	2677	0.765196914105614	3761	14026
GO:1904707	positive regulation of vascular smooth muscle cell proliferation	0.0260382082846308	178	1	5188	1	4884	0.267662017405883	1637	0.380962015794491	2140	14027
GO:0019362	pyridine nucleotide metabolic process	1	4150	0.315453120541632	1962	0.822759494775808	2805	0.584324373607027	2918	0.392225020621359	2192	14027
GO:0060401	cytosolic calcium ion transport	0.868753351003879	3389	0.180979336755919	1324	0.317079683356668	1376	0.909714021185243	3777	0.885859954278854	4166	14032
GO:0048262	determination of dorsal/ventral asymmetry	1	4227	0.0926650796910507	720	1	3924	1	4333	0.145052860622439	828	14032
GO:0001649	osteoblast differentiation	0.772255282385752	3151	0.598412616874369	3025	0.764305973908833	2645	0.23282723930366	1478	0.76167684425148	3744	14043
GO:0009607	response to biotic stimulus	0.642012327519341	2800	0.523012344723739	2765	0.788055825123723	2707	0.994217430638111	3864	0.33482565367855	1910	14046
GO:0001841	neural tube formation	0.186950141782984	1151	0.805405105536866	3620	1	3391	0.250368164725435	1554	0.936923487440364	4333	14049
GO:0001578	microtubule bundle formation	0.246371448430189	1435	0.284200661144895	1841	0.60679197931731	2243	1	7071	0.248777231212051	1459	14049
GO:0046496	nicotinamide nucleotide metabolic process	1	4168	0.315453120541632	1963	0.822759494775808	2806	0.584324373607027	2919	0.392225020621359	2193	14049
GO:0007178	transmembrane receptor protein serine/threonine kinase signaling pathway	0.605032024615297	2696	0.318378382975694	1987	0.783377164025246	2690	0.727476775798603	3362	0.654380046516811	3315	14050
GO:0046777	protein autophosphorylation	0.818782532569687	3267	0.667577232981532	3245	0.359006764084722	1501	0.29000108349594	1731	0.928171397127247	4311	14055
GO:0048468	cell development	0.822799576968898	3277	0.892117918923525	3802	0.566315091765678	2120	0.39628496091878	2211	0.49203132895847	2646	14056
GO:0015749	monosaccharide transport	0.157742899219393	979	0.458538214383466	2548	1	4823	1	5104	0.106952610133869	603	14057
GO:0016126	sterol biosynthetic process	0.199886369014677	1210	0.604800938663488	3040	0.557702436984248	2097	0.610102465937119	3006	1	4713	14066
GO:0001838	embryonic epithelial tube formation	0.264970225411963	1513	0.860390386741109	3734	0.8282043458639	2825	0.345456449640425	1970	0.843323870331291	4024	14066
GO:0051444	negative regulation of ubiquitin-protein transferase activity	0.546324752613237	2515	0.591137426434945	3003	1	3458	0.208368557532134	1353	0.759490329590577	3738	14067
GO:0016048	detection of temperature stimulus	0.22755897382361	1350	0.250223442119154	1688	0.223127323927595	1041	1	4732	1	5261	14072
GO:0032640	tumor necrosis factor production	0.663886347016143	2860	0.0361652732881012	293	1	3709	1	4135	0.596431647843912	3075	14072
GO:0021602	cranial nerve morphogenesis	0.39428284937121	2000	0.0999931956024978	767	0.386606414642001	1577	1	4575	1	5160	14079
GO:0051896	regulation of protein kinase B signaling	0.706009190933401	2958	0.519055141008089	2757	0.701505065107158	2484	0.324017305495149	1890	0.832714327932317	3990	14079
GO:0021536	diencephalon development	0.683132296469833	2906	0.71642283592617	3393	0.676402866141448	2414	0.741540234188914	3405	0.349229853684465	1979	14097
GO:0048634	regulation of muscle organ development	1	4174	0.346527945660431	2110	0.285020592952171	1252	0.656805837774769	3139	0.678653444723632	3423	14098
GO:0098542	defense response to other organism	0.427028641594098	2136	0.564733355813896	2921	0.863785080985196	2921	0.909080044121011	3775	0.425937459613031	2346	14099
GO:0051262	protein tetramerization	0.793563922324155	3208	0.521957860154057	2763	0.786701780491056	2704	0.264312202752491	1619	0.777719537096422	3805	14099
GO:0005975	carbohydrate metabolic process	0.441913002003413	2174	0.837883875490802	3687	0.949488506588912	3103	0.182944396145817	1211	0.814262352997109	3926	14101
GO:0042596	fear response	1	4539	0.426277105114171	2431	0.389670996153764	1595	0.445077192755922	2409	0.606188408721851	3127	14101
GO:0051270	regulation of cellular component movement	0.752386730631577	3102	0.220009621871156	1553	0.913395973779623	3023	0.505020172508788	2626	0.776983040260588	3802	14106
GO:0071363	cellular response to growth factor stimulus	0.323885255803889	1745	0.214721162953668	1526	0.966302127411302	3131	0.764747099833043	3472	0.905556379381242	4240	14114
GO:0051402	neuron apoptotic process	0.0755698425146033	505	0.838688349869687	3688	0.945998732880399	3095	0.445767123594824	2411	0.973491567768553	4416	14115
GO:0071560	cellular response to transforming growth factor beta stimulus	0.164045225721699	1028	0.832569941188528	3677	0.943702723849978	3085	0.662837217657977	3162	0.616193353873911	3164	14116
GO:1904062	regulation of cation transmembrane transport	0.472090679535748	2289	0.199228170641364	1432	0.679368835321237	2425	0.921542212768831	3788	0.890095806125215	4187	14121
GO:0018210	peptidyl-threonine modification	0.826862625564627	3287	0.571510307222461	2943	0.818818174491372	2791	0.329446654101988	1913	0.621694540033108	3187	14121
GO:0006487	protein N-linked glycosylation	0.540973183881572	2498	0.581169130023992	2970	0.530983659972921	2016	0.581397352770366	2907	0.758973663475335	3737	14128
GO:0019730	antimicrobial humoral response	0.411573327310889	2066	1	6114	0.441046922056563	1773	0.139114099758053	957	0.629559664579702	3221	14131
GO:0002690	positive regulation of leukocyte chemotaxis	1	4445	0.182718881274017	1339	0.492517981281282	1905	1	4528	0.337818733659718	1919	14136
GO:0043933	macromolecular complex subunit organization	0.223030972796771	1324	0.685114961104445	3290	0.834628702877962	2844	0.776120600641868	3508	0.61743536640486	3171	14137
GO:0032148	activation of protein kinase B activity	1	4806	0.408621401728426	2367	1	4563	0.43311012248948	2365	0.0104595989163421	36	14137
GO:0090050	positive regulation of cell migration involved in sprouting angiogenesis	0.13486833682155	844	1	4093	1	3483	0.159048936496929	1072	1	4650	14142
GO:0051052	regulation of DNA metabolic process	0.803944124579273	3226	0.859956295219703	3733	0.924640918174105	3038	0.21142698748788	1372	0.525143111737096	2773	14142
GO:2000831	regulation of steroid hormone secretion	1	5129	0.178805777460307	1314	1	4893	0.18220924408885	1207	0.274338953221294	1600	14143
GO:0034637	cellular carbohydrate biosynthetic process	0.585904099583113	2640	0.254720773028654	1710	0.579776767197168	2167	1	5043	0.478636562551776	2585	14145
GO:0043281	regulation of cysteine-type endopeptidase activity involved in apoptotic process	0.40514571058498	2047	0.480404387928958	2615	0.397048459007831	1625	0.743355306239396	3413	0.986393199496749	4449	14149
GO:0050673	epithelial cell proliferation	0.642496084173368	2805	0.871649685958984	3761	0.438000304894514	1759	0.255964187575599	1577	0.909783162555624	4248	14150
GO:0042278	purine nucleoside metabolic process	0.565955996081733	2566	0.238379934553846	1640	0.558873875645195	2100	0.614086134881156	3022	1	4831	14159
GO:0022900	electron transport chain	0.423444807527766	2113	0.22589164054713	1585	0.758412069579691	2622	0.796289739390431	3546	0.925647609915445	4298	14164
GO:0006355	regulation of transcription, DNA-templated	0.823272741104929	3279	0.114077312429363	875	0.973908147656146	3142	0.553109114662156	2801	0.857781850763208	4068	14165
GO:0042180	cellular ketone metabolic process	0.901675405516447	3471	0.482184445283887	2621	0.397264789876995	1628	0.487365709460615	2576	0.793722199005662	3870	14166
GO:0034767	positive regulation of ion transmembrane transport	0.792852476124884	3206	0.251518927900817	1695	0.456832832102469	1804	0.841503665627504	3647	0.781706470191193	3820	14172
GO:0001895	retina homeostasis	1	3752	1	4050	1	3383	0.168684273114128	1125	0.32591486908324	1862	14172
GO:0016236	macroautophagy	0.368482126834515	1911	0.860954478437472	3738	0.804512914571404	2752	0.454129869160691	2443	0.657081558666231	3331	14175
GO:0061515	myeloid cell development	0.551022562726651	2529	0.0565206758955187	462	0.544689566171656	2060	0.609565042564854	3002	1	6123	14176
GO:1902036	regulation of hematopoietic stem cell differentiation	0.633695259320209	2786	0.676332836491691	3263	1	3502	0.309585629033927	1824	0.534467817017557	2816	14191
GO:0030277	maintenance of gastrointestinal epithelium	1	3622	1	3923	0.172922577616089	839	0.201983094919501	1321	1	4493	14198
GO:0051054	positive regulation of DNA metabolic process	0.712479983950302	2975	0.766304145255007	3528	0.701389178071614	2483	0.311695593800395	1834	0.669536326189589	3380	14200
GO:0050999	regulation of nitric-oxide synthase activity	1	4258	1	4455	0.117292864294567	593	1	4366	0.096550996312723	530	14202
GO:0071222	cellular response to lipopolysaccharide	0.820948994501344	3272	1	4036	0.512500087404478	1960	0.868927620953341	3708	0.20777852455281	1228	14204
GO:0010594	regulation of endothelial cell migration	0.562206192479748	2559	0.344291989480275	2102	0.847027958959922	2871	0.388383643835096	2173	1	4501	14206
GO:0051962	positive regulation of nervous system development	0.812514942174969	3253	0.616199547723579	3079	0.797742779325233	2735	0.103104153844112	734	0.968463117224076	4406	14207
GO:0071397	cellular response to cholesterol	1	3742	1	4038	0.142332056781529	715	0.166460507334768	1117	1	4597	14209
GO:0072009	nephron epithelium development	1	3945	0.256514569785099	1722	0.209024941959662	986	0.851719839439228	3671	0.800668504471608	3890	14214
GO:0042754	negative regulation of circadian rhythm	1	4333	0.0100170022584228	71	1	4061	1	4444	0.222185123140416	1309	14218
GO:1903426	regulation of reactive oxygen species biosynthetic process	0.632389763633198	2782	0.672752583043642	3256	0.257501936707035	1153	1	4150	0.547976282135247	2879	14220
GO:0051604	protein maturation	0.322970822832583	1742	0.84149774551663	3695	0.546137762557136	2066	0.41969379881296	2311	0.968761560038208	4407	14221
GO:0048521	negative regulation of behavior	1	4364	0.00883982323669528	68	1	4096	1	4469	0.207473532202526	1225	14222
GO:0032990	cell part morphogenesis	0.930907476666006	3518	0.375244487545518	2233	0.484232693683891	1886	0.611609862751751	3011	0.717399583380377	3579	14227
GO:0042063	gliogenesis	0.867582303683999	3385	0.742636412205979	3468	0.969495606868196	3136	0.00823281317493885	58	0.889215248072165	4181	14228
GO:1903364	positive regulation of cellular protein catabolic process	0.38263944197685	1974	0.918592736384277	3839	0.887024818750594	2969	0.455770084709466	2453	0.574062366501064	2996	14231
GO:0033146	regulation of intracellular estrogen receptor signaling pathway	0.410437651827093	2063	1	4856	1	4498	0.453849382640157	2442	0.0709527544113617	373	14232
GO:0034250	positive regulation of cellular amide metabolic process	0.184398711205297	1140	0.0827886001237751	651	0.766983672523907	2649	1	6060	0.75849515873889	3735	14235
GO:0010885	regulation of cholesterol storage	1	3719	0.182417325936144	1336	1	3338	0.192491127427035	1269	1	4573	14235
GO:2000116	regulation of cysteine-type endopeptidase activity	0.46642981657434	2268	0.546993552777026	2851	0.460192226226535	1815	0.561381287310674	2842	0.991156719365118	4462	14238
GO:0051260	protein homooligomerization	0.967350464728425	3572	0.327466978116402	2031	0.84701097871696	2870	0.537224824946178	2741	0.580179594071068	3029	14243
GO:0006584	catecholamine metabolic process	0.4723531647787	2290	1	3946	0.467618763673663	1830	0.52954097272793	2713	0.689127016917453	3465	14244
GO:0034101	erythrocyte homeostasis	0.170471985288566	1068	0.794325532693602	3598	0.754520852505307	2614	1	4356	0.484404677294362	2612	14248
GO:0014031	mesenchymal cell development	0.616618803352395	2739	1	4415	0.607263331565374	2245	1	4321	0.0965254920078334	528	14248
GO:0009712	catechol-containing compound metabolic process	0.4723531647787	2291	1	3951	0.467618763673663	1831	0.52954097272793	2714	0.689127016917453	3466	14253
GO:0032609	interferon-gamma production	0.204626384097046	1230	0.632012608494653	3132	0.582640636765656	2180	0.638822880285099	3089	1	4624	14255
GO:0045773	positive regulation of axon extension	0.133188355064569	838	0.50202523221986	2699	0.463159007199867	1821	0.171328903364667	1142	1	7766	14266
GO:0071706	tumor necrosis factor superfamily cytokine production	0.677896917350663	2894	0.0406666654578574	329	1	3727	1	4149	0.61686598024693	3167	14266
GO:0008544	epidermis development	0.47983880541333	2319	0.800393905997594	3607	0.519136982061508	1986	0.453242374667314	2440	0.811077683420476	3916	14268
GO:0080154	regulation of fertilization	1	4918	1	5021	0.203863580243709	963	0.236049307720589	1495	0.329342619036755	1873	14270
GO:0010632	regulation of epithelial cell migration	0.283583286812148	1574	0.575895283245426	2954	0.932807116538106	3061	0.398187705807127	2220	0.99365268707642	4467	14276
GO:0007616	long-term memory	0.40007497661784	2025	1	4659	0.392766874991045	1606	1	4591	0.238042216515021	1401	14282
GO:0002367	cytokine production involved in immune response	0.542221253000967	2502	0.594782125801403	3013	0.54421735360942	2057	0.595148984973329	2958	0.763959243014736	3752	14282
GO:0002704	negative regulation of leukocyte mediated immunity	0.325605420354705	1754	0.371048532211278	2214	1	3549	1	4013	0.520642687226518	2753	14283
GO:0015909	long-chain fatty acid transport	0.446550447256172	2198	1	4168	1	3574	0.148295309866605	1004	0.659981702819878	3342	14286
GO:0051253	negative regulation of RNA metabolic process	0.282398450871491	1567	0.444760899052901	2496	0.942147797867605	3083	0.614350679788416	3024	0.873980374256676	4121	14291
GO:0010811	positive regulation of cell-substrate adhesion	0.419008900321595	2100	0.210520480697816	1508	1	3412	0.81789727288735	3594	0.743641618364847	3677	14291
GO:0032103	positive regulation of response to external stimulus	0.714135036795607	2979	0.556425546350757	2886	0.922811050562586	3035	0.338706241765403	1950	0.683703432011318	3441	14291
GO:0032956	regulation of actin cytoskeleton organization	0.726437397878326	3016	0.787037930320842	3575	0.307018451724496	1335	0.445595320391579	2410	0.821762079018795	3956	14292
GO:0072243	metanephric nephron epithelium development	1	3955	0.0416058908395669	339	0.253745632783335	1140	1	4084	1	4775	14293
GO:0006720	isoprenoid metabolic process	1	3754	0.0172664240984906	110	1	3385	0.790267182478907	3535	0.701977363000827	3510	14294
GO:0032677	regulation of interleukin-8 production	0.109213133826665	705	1	5681	0.441957786902309	1774	1	5649	0.0893767705964783	486	14295
GO:0008585	female gonad development	1	4528	0.395943626471753	2311	0.120263841346875	616	0.766823109147468	3481	0.664135825771979	3361	14297
GO:0072170	metanephric tubule development	1	3950	0.0423311945662603	344	0.257896737298496	1156	1	4079	1	4770	14299
GO:0010226	response to lithium ion	1	4041	0.00379086081334877	26	1	3743	1	4172	0.418601438216759	2317	14299
GO:0045582	positive regulation of T cell differentiation	1	4341	0.242427558875269	1653	1	4071	0.635050427306794	3075	0.195429119229292	1160	14300
GO:0010629	negative regulation of gene expression	0.330421012286993	1773	0.301756935133416	1920	0.924702016843416	3039	0.690820632172893	3250	0.932877375176561	4322	14304
GO:0006461	protein complex assembly	0.875569800147027	3404	0.59997895610377	3030	0.693094588047836	2457	0.869921807600756	3711	0.293355615048741	1703	14305
GO:0097553	calcium ion transmembrane import into cytosol	0.820184173672676	3271	0.287937001507652	1862	0.235580882480832	1088	0.871309555811854	3713	0.958020570124768	4376	14310
GO:0070271	protein complex biogenesis	0.875569800147027	3405	0.59997895610377	3031	0.693094588047836	2458	0.869921807600756	3712	0.293355615048741	1704	14310
GO:0045920	negative regulation of exocytosis	0.0348611232331917	244	1	4150	1	3557	1	4022	0.424178744661251	2340	14313
GO:0033555	multicellular organismal response to stress	0.640161968687738	2798	0.30083513458258	1914	0.62925093770971	2291	0.698396647528672	3278	0.846552081765288	4032	14313
GO:0035637	multicellular organismal signaling	0.931621800842564	3519	0.333950479918002	2058	0.928261527655804	3046	0.201500877433983	1318	0.956376791742529	4373	14314
GO:0002040	sprouting angiogenesis	0.114463291510474	732	0.73770137768224	3451	0.697609849355103	2472	0.761769527486752	3463	0.892552554688102	4197	14315
GO:0007519	skeletal muscle tissue development	0.886741966382147	3429	0.212179101849447	1516	0.624493288038726	2283	1	4171	0.558170996718471	2919	14318
GO:0003015	heart process	0.865028017620238	3380	0.742217096211288	3467	0.859162837351867	2902	0.116166763058227	820	0.764005851468427	3753	14322
GO:0072524	pyridine-containing compound metabolic process	1	4188	0.33067106664643	2043	0.831149086257396	2832	0.599855645400853	2971	0.411777641325238	2288	14322
GO:2001234	negative regulation of apoptotic signaling pathway	0.669025414757375	2874	0.729387177036454	3433	0.660237287897695	2365	0.736397951227115	3388	0.407888313913295	2270	14330
GO:0002757	immune response-activating signal transduction	0.875213999587744	3403	0.487905552984442	2645	0.871536834957511	2942	0.828253171716418	3625	0.29602788742981	1716	14331
GO:0030510	regulation of BMP signaling pathway	0.70720131926189	2961	0.150233757256557	1132	1	3420	0.766158539382659	3477	0.660928100051864	3345	14335
GO:0051954	positive regulation of amine transport	1	3688	1	3985	0.0416583679754164	212	1	3963	0.457690231924385	2489	14337
GO:0006351	transcription, DNA-templated	0.887250406212452	3433	0.112135730204573	854	0.978470681279534	3154	0.539694343572737	2748	0.882017135492957	4152	14341
GO:0090303	positive regulation of wound healing	1	4819	0.453620312406921	2532	0.413705698888116	1680	1	4917	0.0736164404571167	394	14342
GO:0033047	regulation of mitotic sister chromatid segregation	1	5788	0.550418290490787	2872	0.152892595923358	755	0.560269662672937	2837	0.373287214036746	2099	14351
GO:0050768	negative regulation of neurogenesis	0.517404973983322	2434	0.586178220218592	2985	0.712868037957613	2516	0.821634225360844	3608	0.533677666559321	2814	14357
GO:2000177	regulation of neural precursor cell proliferation	0.699076462453681	2938	0.729230192320387	3432	0.688771547755511	2442	0.755107741049905	3445	0.373705115920923	2100	14357
GO:0051303	establishment of chromosome localization	1	6614	0.59833346570602	3024	0.186778474012452	891	0.228282602731245	1454	0.431678454536013	2377	14360
GO:0030335	positive regulation of cell migration	0.573183822258373	2592	0.209496191880813	1501	0.882614333844012	2960	0.714687340787361	3325	0.829553352885635	3983	14361
GO:1901890	positive regulation of cell junction assembly	0.340899642592309	1812	0.370463732725084	2212	1	3501	0.389175886471952	2177	1	4660	14362
GO:0036473	cell death in response to oxidative stress	1	4749	0.630248272117427	3127	0.580499013817834	2172	0.635288920511772	3077	0.210209927410956	1238	14363
GO:0010976	positive regulation of neuron projection development	0.471857235862487	2287	0.744718450071919	3476	0.263552246632466	1173	0.600712379459294	2976	0.989685537227575	4456	14368
GO:0000819	sister chromatid segregation	0.912886133825688	3495	0.752919367100943	3495	0.681989569725383	2432	0.27730604319065	1675	0.641510178735982	3273	14370
GO:0071559	response to transforming growth factor beta	0.176645616161297	1105	0.842793206770513	3697	0.947714733544892	3099	0.679963174935595	3216	0.638164363892211	3255	14372
GO:0072643	interferon-gamma secretion	1	3806	0.169531972037042	1263	1	3481	0.178123405468515	1181	1	4648	14379
GO:0010878	cholesterol storage	1	3718	0.196721488821638	1416	1	3336	0.204424151287406	1338	1	4572	14380
GO:0072144	glomerular mesangial cell development	1	4060	1	4297	0.0837216622207664	434	0.10287444260105	732	1	4857	14380
GO:0009991	response to extracellular stimulus	0.744358106895155	3078	0.669227064797817	3248	0.876802840796598	2952	0.518507565731565	2678	0.441079565780701	2426	14382
GO:0034764	positive regulation of transmembrane transport	0.802609012114415	3220	0.266762605058985	1770	0.471878119604793	1851	0.849217871611515	3666	0.795538415266954	3876	14383
GO:0010595	positive regulation of endothelial cell migration	0.698642790677518	2936	0.372471017300916	2227	0.690362205133209	2448	0.411066165318223	2273	1	4502	14386
GO:1903506	regulation of nucleic acid-templated transcription	0.834426066218619	3309	0.123535816244452	947	0.976357017664144	3149	0.571557823007772	2874	0.870638417590037	4107	14386
GO:0016482	cytosolic transport	0.476707575821588	2305	0.8328879127428	3678	0.792684278538349	2718	0.543904756331073	2765	0.559009586757855	2921	14387
GO:0021782	glial cell development	1	4675	0.744476376789412	3475	0.702787972232884	2487	0.0556546467908314	395	0.663388066715424	3359	14391
GO:0009167	purine ribonucleoside monophosphate metabolic process	0.956731504297601	3554	0.136747615382954	1047	0.58482216995997	2186	0.861296485062832	3692	0.811287132351504	3917	14396
GO:0032602	chemokine production	0.50062246938145	2381	0.557170320232044	2894	1	4244	0.558191550977612	2829	0.361726457149226	2050	14398
GO:0002312	B cell activation involved in immune response	0.140455328895791	876	0.52923518533027	2780	1	3398	0.536148300541168	2735	1	4611	14400
GO:0006501	C-terminal protein lipidation	1	5487	0.610204714218074	3062	0.00942956679491371	26	1	5487	0.0650468352761588	338	14400
GO:0010039	response to iron ion	0.0660263679941803	446	0.371407318004081	2217	1	3282	1	3927	1	4529	14401
GO:0046323	glucose import	0.225987602140479	1341	0.265215552957211	1756	1	4846	1	5128	0.226091797913965	1330	14401
GO:0045880	positive regulation of smoothened signaling pathway	0.335381685331563	1797	0.361675252346547	2172	1	8861	0.0814311042990755	579	0.171269325315407	992	14401
GO:1903428	positive regulation of reactive oxygen species biosynthetic process	0.508120357854924	2409	0.542751901136826	2826	0.502386537265391	1931	1	5154	0.36953170653763	2081	14401
GO:0071219	cellular response to molecule of bacterial origin	0.830191844417098	3299	1	4035	0.530007435341744	2011	0.877065394881126	3726	0.226380221949391	1331	14402
GO:0044249	cellular biosynthetic process	0.984482702636941	3596	0.0997227507928367	765	0.993786246799779	3194	0.447488998308237	2419	0.98087539423881	4436	14410
GO:0031330	negative regulation of cellular catabolic process	0.194217274955368	1188	1	4178	1	3598	0.260099014021479	1598	0.789315155923506	3850	14412
GO:0031058	positive regulation of histone modification	1	6436	0.676994644188195	3267	0.630158957982963	2298	0.111321953830295	788	0.28025507724565	1624	14413
GO:0072175	epithelial tube formation	0.288902600824722	1594	0.87373136804752	3765	0.842618483981842	2862	0.372477462234821	2112	0.861893827809471	4081	14414
GO:0009126	purine nucleoside monophosphate metabolic process	0.956979123624261	3556	0.137670109729498	1055	0.586088231316726	2188	0.861969227566165	3695	0.812230154486452	3920	14414
GO:0001885	endothelial cell development	0.15941326809788	990	1	4716	0.504351740943432	1937	1	4648	0.378320321435765	2124	14415
GO:0050769	positive regulation of neurogenesis	0.701538467723529	2942	0.773424471549314	3546	0.683507874386515	2434	0.151833849765471	1024	0.995086546175792	4469	14415
GO:0045766	positive regulation of angiogenesis	0.500785305766499	2382	1	4081	0.231883859641901	1074	0.591753282016405	2947	0.816828341252653	3932	14416
GO:0022412	cellular process involved in reproduction in multicellular organism	0.410760546105745	2065	0.717092327725273	3396	0.407357360742801	1659	0.890915690004974	3738	0.713718661346015	3564	14422
GO:0008631	intrinsic apoptotic signaling pathway in response to oxidative stress	1	4731	0.441668337897927	2483	0.399103322863792	1632	0.449041504505385	2426	0.613646079014532	3154	14426
GO:0071300	cellular response to retinoic acid	1	3741	1	4037	0.221134440854762	1030	0.281155861757956	1693	0.814424542287946	3927	14428
GO:0071216	cellular response to biotic stimulus	0.592911475198656	2655	1	4034	0.59524679178251	2216	0.90529981211248	3771	0.306688220802416	1757	14433
GO:0035587	purinergic receptor signaling pathway	1	4032	0.0381552921083368	307	1	3735	1	4161	0.393303694371942	2200	14435
GO:2001141	regulation of RNA biosynthetic process	0.836739352631467	3313	0.125873112315429	962	0.976902966087128	3151	0.57604945553616	2891	0.873381633080259	4120	14437
GO:0046470	phosphatidylcholine metabolic process	0.549654954075316	2528	0.593715506559423	3011	1	3690	0.228119681348661	1452	0.764928970641456	3758	14439
GO:0007218	neuropeptide signaling pathway	0.0579416173758923	397	1	4685	0.583107984249598	2181	1	4618	0.472723115160231	2559	14440
GO:0072109	glomerular mesangium development	1	4058	1	4295	0.213256222741895	998	0.0337045479948127	234	1	4855	14440
GO:0016054	organic acid catabolic process	0.723165245955395	3005	0.546747404175042	2848	0.456147388728085	1798	0.546697262931853	2771	0.842310432978357	4019	14441
GO:0070838	divalent metal ion transport	0.903345537524963	3474	0.378774228657779	2247	0.425161344841513	1715	0.588554060150064	2940	0.856979476339295	4065	14441
GO:0001503	ossification	0.527915227611456	2462	0.781854619245765	3559	0.699839292133602	2479	0.495472723851149	2592	0.661641060067633	3350	14442
GO:0046189	phenol-containing compound biosynthetic process	1	5149	1	5215	0.0813580033262972	423	0.437786019845411	2378	0.21741007493155	1277	14442
GO:0045912	negative regulation of carbohydrate metabolic process	1	4163	0.432733106951192	2451	1	3865	0.11682813600159	828	0.608346513228769	3138	14445
GO:0042177	negative regulation of protein catabolic process	0.168546768916619	1052	0.791201649056271	3589	0.751019053695337	2607	0.80779140480635	3569	0.731226559302869	3629	14446
GO:0046395	carboxylic acid catabolic process	0.723165245955395	3006	0.546747404175042	2849	0.456147388728085	1799	0.546697262931853	2772	0.842310432978357	4020	14446
GO:0048667	cell morphogenesis involved in neuron differentiation	0.858051151217589	3361	0.441812864164322	2485	0.58976367743309	2201	0.424722354083242	2329	0.860023837847028	4073	14449
GO:0003341	cilium movement	0.471929710840635	2288	1	7096	0.127304802174825	655	0.502122339302527	2612	0.313492895532137	1800	14451
GO:0072008	glomerular mesangial cell differentiation	1	4057	1	4293	0.0907948306188344	469	0.109958089831039	781	1	4853	14453
GO:0007369	gastrulation	0.461982815229426	2256	0.767933474543504	3530	0.710245468293074	2509	1	4320	0.3217662997337	1839	14454
GO:0043269	regulation of ion transport	0.877530886971188	3411	0.463376910243754	2559	0.467790702506721	1832	0.522306623088786	2692	0.822090660939186	3961	14455
GO:0016567	protein ubiquitination	0.455413755423052	2230	0.821591346175231	3656	0.995154113757425	3199	0.484493214064918	2567	0.53165613298916	2806	14458
GO:0045666	positive regulation of neuron differentiation	0.513816006378579	2425	0.89449126975776	3806	0.495304680956392	1916	0.323168008432078	1885	0.976344577480762	4426	14458
GO:0017157	regulation of exocytosis	0.329393150012418	1768	0.896949894849627	3815	0.866653860421986	2931	0.683254124723975	3228	0.511977589954855	2718	14460
GO:0003181	atrioventricular valve morphogenesis	1	4208	0.305784526643342	1937	1	3902	0.325210538754374	1898	0.463214322842163	2516	14461
GO:1903305	regulation of regulated secretory pathway	0.374099839963131	1947	1	4157	1	3563	0.44782978771245	2421	0.431474456837015	2375	14463
GO:0010720	positive regulation of cell development	0.658986593380156	2844	0.861232292035895	3739	0.641488950416991	2325	0.161081448966734	1087	0.994659701207039	4468	14463
GO:0032332	positive regulation of chondrocyte differentiation	0.293289797565315	1617	0.310561482183184	1948	1	3972	1	4384	0.470443040908804	2544	14465
GO:0006935	chemotaxis	0.859966500025831	3368	0.568111529442885	2926	0.590126049517706	2202	0.256467312586181	1581	0.962423861474945	4390	14467
GO:0010717	regulation of epithelial to mesenchymal transition	0.687468051996832	2914	0.364116600372292	2183	1	3916	0.3965536652991	2213	0.633432175205872	3242	14468
GO:0003044	regulation of systemic arterial blood pressure mediated by a chemical signal	0.373575711952778	1945	1	4889	0.372788843608097	1538	0.102350294119508	730	1	5368	14470
GO:0042330	taxis	0.859966500025831	3369	0.568111529442885	2927	0.590126049517706	2203	0.256467312586181	1582	0.962423861474945	4391	14472
GO:1900274	regulation of phospholipase C activity	1	3814	1	4102	0.318523698319983	1381	0.0732955075203071	518	1	4657	14472
GO:0001764	neuron migration	0.379665725395652	1960	1	5800	0.0649930316802213	343	0.48694514705415	2573	0.775298721439735	3797	14473
GO:0048148	behavioral response to cocaine	0.204106608349329	1226	1	3982	1	3310	1	3957	0.353558440571512	2002	14477
GO:0033189	response to vitamin A	1	6302	0.0267249414572087	202	1	6090	0.24446223590861	1537	0.0668363592238766	346	14477
GO:0045932	negative regulation of muscle contraction	0.240387406777055	1399	0.264210624857076	1752	1	4389	0.27486795561541	1663	1	5279	14482
GO:0072511	divalent inorganic cation transport	0.904744539984219	3476	0.383240269199268	2262	0.429044138315691	1731	0.592221102875925	2948	0.859552291436434	4072	14489
GO:0034613	cellular protein localization	0.804262780613109	3228	0.314431657921902	1959	0.964496858153126	3127	0.891385568486992	3739	0.443627405302713	2437	14490
GO:0048666	neuron development	0.926444267184566	3512	0.735376263716151	3446	0.459799513588113	1813	0.359020431235532	2041	0.743659845996914	3678	14490
GO:0033559	unsaturated fatty acid metabolic process	1	3873	0.619350701529176	3086	0.570906413026943	2135	0.254137590418471	1568	0.784582798691601	3828	14490
GO:0046034	ATP metabolic process	1	4166	0.0705861103887526	562	0.716711714669018	2525	0.942833593442242	3814	0.679393404622317	3428	14495
GO:0097659	nucleic acid-templated transcription	0.893095406631756	3449	0.118725934008631	907	0.979956142392302	3157	0.552577932147869	2799	0.890061574136145	4184	14496
GO:0060193	positive regulation of lipase activity	0.478988686094637	2315	1	4135	0.474479563986844	1857	0.528110577180001	2707	0.694965461257995	3483	14497
GO:0008152	metabolic process	0.991530635186564	3603	0.397971656987858	2321	0.811253742174509	2772	0.928567642683242	3799	0.353677379761465	2004	14499
GO:0001947	heart looping	0.192267547933332	1180	0.219408391522785	1549	0.184184210089658	880	1	7096	0.775125700874695	3795	14500
GO:0032891	negative regulation of organic acid transport	1	3668	0.227087477444696	1593	1	3291	1	3942	0.354283907100364	2008	14502
GO:0051588	regulation of neurotransmitter transport	0.554616301053132	2542	1	4225	1	3668	0.605378895412694	2992	0.18354055983802	1078	14505
GO:1904377	positive regulation of protein localization to cell periphery	1	5317	0.214722448810546	1527	0.181150341512061	865	0.612144274280883	3015	0.77090744072699	3782	14506
GO:0055093	response to hyperoxia	1	6111	0.259692686478419	1731	1	5902	0.0400942095092426	281	0.0884504301847398	481	14506
GO:0030204	chondroitin sulfate metabolic process	0.100753165485864	659	1	6469	0.408987854458119	1664	0.467309880636075	2492	0.630298209389014	3225	14509
GO:0060349	bone morphogenesis	0.412697174465941	2073	0.786822717276183	3574	0.401630860999566	1640	0.818103559909679	3597	0.734766636868413	3639	14523
GO:0001942	hair follicle development	0.677335163231886	2892	0.352472298055128	2142	0.670288559286485	2399	0.375928378030917	2123	1	4967	14523
GO:0042116	macrophage activation	1	4946	0.191635895255725	1397	1	4717	0.209357546200637	1358	0.374242517560545	2105	14523
GO:0010822	positive regulation of mitochondrion organization	0.863632044906881	3378	1	4329	0.307409502802333	1336	0.899006671843009	3756	0.298911184382053	1725	14524
GO:0042953	lipoprotein transport	1	5940	0.187174545859391	1368	0.164600624948173	802	0.0179438548655034	122	1	6295	14527
GO:0035411	catenin import into nucleus	0.341861408360188	1818	0.0734804888043109	591	0.331812056550195	1427	1	5118	1	5574	14528
GO:0070848	response to growth factor	0.367164796046902	1906	0.253317867080355	1703	0.931652754671052	3058	0.799960261852182	3554	0.927971063634891	4309	14530
GO:0071880	adenylate cyclase-activating adrenergic receptor signaling pathway	1	4516	1	4675	1	4226	0.149477095424527	1010	0.0255308341173197	103	14530
GO:0019233	sensory perception of pain	0.675674469252709	2890	0.355153817303856	2147	0.098516136056034	506	1	4159	1	4829	14531
GO:1902930	regulation of alcohol biosynthetic process	0.56085335100727	2553	0.599387358049465	3027	0.555335381689867	2090	0.61608370798181	3030	0.784744742022238	3832	14532
GO:0044872	lipoprotein localization	1	5941	0.187174545859391	1369	0.164600624948173	803	0.0179438548655034	123	1	6296	14532
GO:0036315	cellular response to sterol	1	3730	1	4026	0.175937144405186	846	0.207067440456571	1346	1	4588	14536
GO:0050000	chromosome localization	1	6613	0.607762697038009	3049	0.194534578812377	920	0.238271728375996	1508	0.445626354721951	2446	14536
GO:0046365	monosaccharide catabolic process	1	4167	0.518420407312785	2754	1	3869	0.0370227887700831	255	0.697568114759265	3494	14539
GO:0050951	sensory perception of temperature stimulus	0.263408261259791	1504	0.285796263138033	1850	0.257478381457901	1151	1	4753	1	5282	14540
GO:0031295	T cell costimulation	1	5260	0.600411011473161	3032	0.558592973558707	2099	0.624872017240041	3048	0.187407125437826	1105	14544
GO:0003254	regulation of membrane depolarization	1	4720	0.447848929445484	2509	0.408535598643061	1662	0.45949077922905	2463	0.622532470441025	3191	14545
GO:0060923	cardiac muscle cell fate commitment	0.127282093371462	809	1	4428	0.00769714289158136	19	1	4339	1	4953	14548
GO:0032924	activin receptor signaling pathway	1	4223	0.426549112019946	2432	0.0855313651781697	443	1	4328	0.605060634882269	3122	14548
[truncated: 13,775 more rows]
